# Supplementary material for: Refining fine-mapping: Effect sizes and regional heritability
Source: PLoS Genet. 2025 Jan 9;21(1):e1011480. doi: 10.1371/journal.pgen.1011480 (PMC11753704; doi:10.1371/journal.pgen.1011480)
Supplement: S4 Table — (XLSX) [file pgen.1011480.s004.xlsx]

## Sheet: Sheet1
S4 Table	Region-specific results of 14,189 pQTLs
Assay	UniProt	OlinkID	Chromosome	Start	End		Lead variant				FINEMAP						BOLT				HESS without regularization				HESS with regularization
							h2	95% Credible Interval			h2	95% Credible Interval					h2	95% Confidence Interval			h2	95% Confidence Interval			h2	95% Confidence Interval
								Low	High			Low	High	Posterior expected number of causal variants	Minor allele frequency of causal variants			Low	High			Low	High			Low	High
TMED8	Q6PL24	OID31462	3	55815721	57815721		0.00171886	0.000835099	0.00278725		0.00174	0.00086	0.0028	1.19	0.369275		0.002269	0.00036388	0.00417412		0.00253	0.0002564	0.0048036		0.00164	-0.000516	0.003796
TMED8	Q6PL24	OID31462	8	104569300	106569300		0.00171438	0.000858993	0.00282577		0.00177	0.000869	0.00288	1.3	0.266103		0.001743	0.00015736	0.00332864		0.00197	-0.0002056	0.0041456		0.00173	-0.0004064	0.0038664
TMED8	Q6PL24	OID31462	10	62128096	64597678		0.00169008	0.000842174	0.00275419		0.00173	0.000889	0.00278	1.24	0.397413		0.001535	0.00016888	0.00290112		-7.86e-05	-0.0021758	0.0020186		0.00099	-0.0012444	0.0032244
TMED8	Q6PL24	OID31462	14	76325176	78522305		0.00238262	0.0013796	0.00365653		0.00322	0.00202	0.00464	2.25	0.385418		0.004088	0.00179872	0.00637728		0.00552	0.0024428	0.0085972		0.00325	0.0003884	0.0061116
LAMP1	P11279	OID30416	3	57264389	59330637		0.000764796	0.000210318	0.00148769		0.0015	0.000725	0.00248	2.14	0.210538		0.001683	0.00016596	0.00320004		0.00154	-0.000518	0.003598		0.00137	-0.0006684	0.0034084
LAMP1	P11279	OID30416	8	10795561	12896702		0.0037586	0.00238048	0.0053292		0.00556	0.00391	0.00743	3.11	0.254433		0.005996	0.00306384	0.00892816		0.00529	0.0023304	0.0082496		0.00499	0.0020696	0.0079104
LAMP1	P11279	OID30416	11	125362442	127383982		0.00177431	0.000926761	0.00292469		0.0021	0.00113	0.00328	1.75	0.1581		0.003745	0.00132832	0.00616168		0.00468	0.0017204	0.0076396		0.00231	-0.0004144	0.0050344
LAMP1	P11279	OID30416	13	112320975	114395960		0.00148948	0.000680402	0.00249501		0.00241	0.00138	0.00366	2.23	0.114998		0.002348	0.00036644	0.00432956		0.00177	-0.0010916	0.0046316		0.00155	-0.001292	0.004392
LAMP1	P11279	OID30416	15	77926846	79964936		0.00169905	0.000865088	0.00271593		0.00175	0.00085	0.00284	1.28	0.134853		0.001849	-4.044e-05	0.00373844		0.0038	0.0008404	0.0067596		0.00104	-0.0016452	0.0037252
LAMP1	P11279	OID30416	17	6166093	8203059		0.000920145	0.000305282	0.00172244		0.000962	0.000348	0.00181	1.24	0.21622		0.001705	-0.00020992	0.00361992		0.00257	-0.0004288	0.0055688		0.00119	-0.0016716	0.0040516
UXS1	Q8NBZ7	OID21189	1	108275216	110275216		0.00144259	0.000648821	0.00244422		0.00147	0.000675	0.00244	1.21	0.209284		0.001992	0.00019664	0.00378736		0.00254	-8.64e-05	0.0051664		0.000804	-0.0016068	0.0032148
UXS1	Q8NBZ7	OID21189	2	105087824	107537268		0.00375936	0.00237984	0.00534931		0.00687	0.00502	0.00895	4.75	0.174601		0.009209	0.0055536	0.0128644		0.0139	0.010176	0.017624		0.00748	0.0042656	0.0106944
UXS1	Q8NBZ7	OID21189	2	222991314	225066018		0.00829045	0.0062158	0.0106783		0.00879	0.00668	0.0111	1.9	0.257862		0.008167	0.00474876	0.0115852		0.00918	0.0060244	0.0123356		0.00629	0.0034088	0.0091712
UXS1	Q8NBZ7	OID21189	3	185736391	187742138		0.00162215	0.000772578	0.00272357		0.0027	0.00161	0.00399	2.28	0.210744		0.003346	0.00099008	0.00570192		0.00381	0.0006544	0.0069656		0.00161	-0.00133	0.00455
UXS1	Q8NBZ7	OID21189	4	185194478	187297569		0.00897153	0.00691732	0.011278		0.00911	0.00702	0.0114	1.44	0.427666		0.010177	0.00668036	0.0136736		0.0104	0.0065976	0.0142024		0.00896	0.0052556	0.0126644
UXS1	Q8NBZ7	OID21189	5	176409531	178415473		0.0020344	0.00104507	0.00320905		0.00206	0.00108	0.0032	1.21	0.24139		0.00169	9.652e-05	0.00328348		0.00121	-0.0012204	0.0036404		0.00142	-0.0010496	0.0038896
UXS1	Q8NBZ7	OID21189	11	75719436	77805098		0.0157703	0.0129166	0.018906		0.0173	0.0143	0.0204	2.67	0.0948985		0.022998	0.0165457	0.0294503		0.0218	0.0176644	0.0259356		0.0111	0.007768	0.014432
ATXN10	Q9UBB4	OID20865	3	55814971	57867264		0.00285501	0.00173337	0.00419763		0.00337	0.0021	0.00482	1.95	0.275253		0.004444	0.00184308	0.00704492		0.00361	0.00116	0.00606		0.00347	0.00102	0.00592
ATXN10	Q9UBB4	OID20865	7	105692475	107733272		0.00181796	0.000926457	0.0029764		0.00185	0.000936	0.00298	1.23	0.42343		0.002886	0.0008476	0.0049244		0.00208	-0.0004876	0.0046476		0.00191	-0.000638	0.004458
ATXN10	Q9UBB4	OID20865	8	104561296	106578478		0.00224737	0.00124282	0.00343891		0.00228	0.00129	0.00354	1.24	0.267741		0.00209	0.00031032	0.00386968		0.00315	0.0007784	0.0055216		0.00214	-0.000114	0.004394
ATXN10	Q9UBB4	OID20865	10	62144311	64575555		0.00211725	0.00114124	0.00335873		0.00214	0.00118	0.00339	1.2	0.387647		0.0016	0.0002084	0.0029916		0.000356	-0.0018392	0.0025512		0.00126	-0.0010528	0.0035728
ATXN10	Q9UBB4	OID20865	22	44634132	46860454		0.00304552	0.00188279	0.00440717		0.00476	0.00324	0.00648	2.27	0.138256		0.00581	0.00307776	0.00854224		0.00372	0.0003096	0.0071304		0.00496	0.0014516	0.0084684
CANT1	Q8WVQ1	OID20181	1	178557079	180557079		0.00180633	0.000938429	0.00290733		0.00183	0.000942	0.00289	1.23	0.0501408		0.001327	-7.244e-05	0.00272644		0.0028	0.000546	0.005054		0.00168	-0.0004368	0.0037968
CANT1	Q8WVQ1	OID20181	3	185661235	187679685		0.00227515	0.00124098	0.00343085		0.00237	0.00135	0.00364	1.37	0.217495		0.003617	0.00132184	0.00591216		0.00287	-0.0001092	0.0058492		0.00272	-0.0002396	0.0056796
CANT1	Q8WVQ1	OID20181	8	104524039	106580979		0.00177976	0.000903749	0.00286163		0.00181	0.000943	0.00288	1.23	0.269336		0.001735	0.00017288	0.00329712		0.00162	-0.000536	0.003776		0.00153	-0.0006064	0.0036664
CANT1	Q8WVQ1	OID20181	10	16764505	18959705		0.00331666	0.0020931	0.0047459		0.00677	0.00494	0.00882	4.82	0.162765		0.008743	0.00518168	0.0123043		0.0101	0.0067288	0.0134712		0.00502	0.0020996	0.0079404
CANT1	Q8WVQ1	OID20181	16	88629809	90690065		0.00119435	0.00050218	0.00208797		0.00126	0.000547	0.00221	1.33	0.38488		0.00177	0.00020396	0.00333604		0.00027	-0.0021016	0.0026416		0.00155	-0.0009784	0.0040784
CANT1	Q8WVQ1	OID20181	17	77948143	80100095		0.010076	0.00794164	0.0126441		0.0152	0.0125	0.0182	3.02	0.129695		0.016713	0.0121148	0.0213112		0.0173	0.0128704	0.0217296		0.00745	0.0036868	0.0112132
CANT1	Q8WVQ1	OID20181	19	53991478	56063539		0.00332684	0.00210125	0.00476202		0.00351	0.00228	0.00501	1.56	0.182944		0.00562	0.00288384	0.00835616		0.00744	0.0036768	0.0112032		0.00406	0.0005516	0.0075684
RABGAP1L	Q5R372	OID20447	1	172607581	176045114		0.00220365	0.00120269	0.00337705		0.0027	0.00159	0.00401	2.01	0.268116		0.003621	0.00141404	0.00582796		0.00267	-0.0001132	0.0054532		0.0024	-0.0003636	0.0051636
RABGAP1L	Q5R372	OID20447	3	55815721	57815721		0.00205983	0.00107938	0.00327508		0.00208	0.00107	0.00328	1.19	0.372499		0.00231	0.00032648	0.00429352		0.00384	0.0013704	0.0063096		0.00144	-0.0007356	0.0036156
CALCA	P01258	OID20983	2	112195556	114277888		0.00344832	0.00220031	0.00495624		0.00358	0.00226	0.00505	1.5	0.407345		0.004696	0.00216564	0.00722636		0.0047	0.0021716	0.0072284		0.00432	0.0018308	0.0068092
CALCA	P01258	OID20983	2	230951757	233346436		0.0019199	0.000985719	0.00296872		0.0023	0.0013	0.00352	1.97	0.121254		0.004631	0.00215356	0.00710844		0.00449	0.0015696	0.0074104		0.00372	0.000878	0.006562
CALCA	P01258	OID20983	8	25021479	27060195		0.00130806	0.000563672	0.00222881		0.00221	0.00122	0.00339	2.52	0.203583		0.004223	0.00182004	0.00662596		0.00291	0.0002052	0.0056148		0.00315	0.0004256	0.0058744
CALCA	P01258	OID20983	11	13256503	16106591		0.0084775	0.00655429	0.0105613		0.0164	0.0135	0.0194	4.55	0.28517		0.016241	0.0112058	0.0212762		0.0203	0.0162232	0.0243768		0.0127	0.009172	0.016228
CALCA	P01258	OID20983	12	19425947	21634849		0.00241145	0.00135068	0.00374999		0.00452	0.00304	0.00617	2.83	0.18175		0.005465	0.00275628	0.00817372		0.0055	0.0025012	0.0084988		0.00418	0.0013184	0.0070416
CALCA	P01258	OID20983	14	104168150	106168150		0.000304537	4.05197e-05	0.000784643		0.000344	5.97e-05	0.000828	1.08	0.202224		0.000557	-0.00082284	0.00193684		0.000134	-0.0019828	0.0022508		0.000592	-0.0015836	0.0027676
CALCA	P01258	OID20983	20	9659553	11669029		0.00100179	0.000336331	0.00184138		0.00142	0.000657	0.0024	1.86	0.16405		0.002969	0.00073852	0.00519948		0.00218	-0.0005444	0.0049044		0.00222	-0.000524	0.004964
VAMP5	O95183	OID20071	2	84471392	86653670		0.00251745	0.00146131	0.00383434		0.00635	0.00462	0.0083	4.88	0.236447		0.007233	0.00387944	0.0105866		0.008	0.004962	0.011038		0.00524	0.0024764	0.0080036
VAMP5	O95183	OID20071	9	132266234	134274084		0.0014929	0.000704897	0.00247875		0.0018	0.000925	0.00288	1.65	0.223813		0.003539	0.00114584	0.00593216		0.00423	0.0009764	0.0074836		0.00191	-0.001128	0.004948
WARS	P23381	OID21084	12	110066229	113468611		0.00310579	0.00188631	0.00450421		0.00314	0.00193	0.00463	1.22	0.451284		0.002393	0.000727	0.004059		0.00378	0.0010556	0.0065044		0.00243	-0.0001376	0.0049976
WARS	P23381	OID21084	14	98962483	101777956		0.0271646	0.0233249	0.0306645		0.0289	0.0252	0.0328	2.57	0.300037		0.022408	0.0172336	0.0275824		0.034	0.028708	0.039292		0.0261	0.0212196	0.0309804
CRYM	Q14894	OID30815	16	19433373	23675853		0.0668858	0.0607653	0.0727433		0.0671	0.061	0.0728	1.51	0.255933		0.053043	0.0435448	0.0625412		0.105	0.097062	0.112938		0.0798	0.072646	0.086954
ANGPTL2	Q9UKU9	OID20726	7	6145607	8252014		0.00251154	0.00142962	0.00384652		0.00258	0.00152	0.00387	1.34	0.385477		0.004038	0.00178988	0.00628612		0.00442	0.0015192	0.0073208		0.00268	-4.44e-05	0.0054044
ANGPTL2	Q9UKU9	OID20726	11	10235629	13048069		0.00401933	0.002704	0.00571335		0.0126	0.0102	0.0153	6.6	0.21403		0.017448	0.0126519	0.0222441		0.0188	0.0143116	0.0232884		0.0114	0.007382	0.015418
ANGPTL2	Q9UKU9	OID20726	19	54419137	56562823		0.0151847	0.0124002	0.0181594		0.026	0.0224	0.0298	6.67	0.202468		0.030966	0.0240864	0.0378456		0.0346	0.0292492	0.0399508		0.0177	0.0132704	0.0221296
ANGPTL2	Q9UKU9	OID20726	20	2171419	4832543		0.0074555	0.00554861	0.00959356		0.0185	0.0155	0.0218	5.37	0.135889		0.020689	0.0151775	0.0262005		0.0222	0.0176332	0.0267668		0.0105	0.0066976	0.0143024
NOTCH1	P46531	OID20311	2	26375230	28529596		0.00154498	0.00074721	0.00264635		0.00157	0.000748	0.00262	1.19	0.364457		0.001482	7.864e-05	0.00288536		0.00134	-0.0008748	0.0035548		0.00118	-0.0010152	0.0033752
NOTCH1	P46531	OID20311	8	8320758	10363697		0.00224149	0.00122947	0.00346154		0.00228	0.00129	0.00353	1.24	0.102457		0.002538	0.00054468	0.00453132		0.00191	-0.0007752	0.0045952		0.00224	-0.0004844	0.0049644
NOTCH1	P46531	OID20311	9	131517383	134690265		0.0329917	0.0289277	0.0373149		0.0332	0.0291	0.0375	1.56	0.0962816		0.024156	0.0189404	0.0293716		0.0341	0.0286708	0.0395292		0.0293	0.024106	0.034494
NOTCH1	P46531	OID20311	9	135499893	137597519		0.00235378	0.00130541	0.00359763		0.00977	0.00763	0.0122	6.15	0.188628		0.011754	0.00762624	0.0158818		0.0123	0.0084976	0.0161024		0.00466	0.0014652	0.0078548
NOTCH1	P46531	OID20311	10	16751396	18950017		0.0031488	0.00188524	0.00448426		0.00422	0.00282	0.00584	2.56	0.225536		0.006331	0.00345568	0.00920632		0.00687	0.0038124	0.0099276		0.00442	0.0015976	0.0072424
NOTCH1	P46531	OID20311	11	125431861	127437901		0.000848532	0.00029901	0.00151209		0.000906	0.000308	0.00169	1.27	0.119914		NA	NA	NA		0.00195	-0.0006176	0.0045176		-0.000156	-0.0024884	0.0021764
NOTCH1	P46531	OID20311	12	110388673	112569952		0.00150324	0.000693298	0.00244773		0.00152	0.000715	0.00252	1.19	0.455315		0.001301	1.328e-05	0.00258872		0.00141	-0.000403	0.003223		0.000987	-0.00075936	0.00273336
NOTCH1	P46531	OID20311	17	6085977	8308464		0.00120914	0.00050081	0.0020518		0.0013	0.000583	0.00219	1.41	0.186927		0.004444	0.00189404	0.00699396		0.00391	0.0007544	0.0070656		0.00294	-0.0001372	0.0060172
MAVS	Q7Z434	OID21204	10	62144311	64597678		0.00166851	0.000829707	0.00280696		0.0017	0.000843	0.0028	1.21	0.390039		0.001346	5.436e-05	0.00263764		-0.00116	-0.0031592	0.0008392		0.000748	-0.001506	0.003002
MAVS	Q7Z434	OID21204	20	2864282	4957470		0.00110265	0.000486384	0.00199051		0.00258	0.00151	0.00388	3.21	0.230106		0.0045	0.00192456	0.00707544		0.00514	0.0019648	0.0083152		0.00386	0.0008024	0.0069176
DEFA1_DEFA1B	P59665	OID20344	1	35393079	37513311		0.0019037	0.000977561	0.00304094		0.00343	0.00217	0.00491	2.62	0.27517		0.004585	0.00218008	0.00698992		0.00503	0.0023056	0.0077544		0.00474	0.0020352	0.0074448
DEFA1_DEFA1B	P59665	OID20344	1	53410054	55425748		0.000879666	0.000310914	0.00162938		0.000918	0.000323	0.00172	1.23	0.431975		0.000637	-0.00086632	0.00214032		-0.000121	-0.0025318	0.0022898		0.000289	-0.002161	0.002739
DEFA1_DEFA1B	P59665	OID20344	2	70535283	72553359		0.0015701	0.000704073	0.00261257		0.00163	0.000785	0.00267	1.33	0.0499977		0.001509	-0.0002746	0.0032926		0.00245	-7.84e-05	0.0049784		0.000604	-0.0017088	0.0029168
DEFA1_DEFA1B	P59665	OID20344	3	45912231	48492619		0.001885	0.00100992	0.00309087		0.00261	0.00153	0.0039	2.21	0.283387		0.002831	0.00074556	0.00491644		0.00583	0.0031056	0.0085544		0.00366	0.0011708	0.0061492
DEFA1_DEFA1B	P59665	OID20344	5	97821816	100115671		0.00128058	0.000558919	0.00220412		0.00131	0.000585	0.00228	1.22	0.0721527		0.001183	-0.00025564	0.00262164		0.00145	-0.000706	0.003606		0.000977	-0.0011202	0.0030742
DEFA1_DEFA1B	P59665	OID20344	6	80753659	82755270		0.00149911	0.000685566	0.0024826		0.00153	0.000716	0.0025	1.21	0.260917		0.001212	-0.00030112	0.00272512		0.00372	0.0013288	0.0061112		0.00118	-0.0008976	0.0032576
DEFA1_DEFA1B	P59665	OID20344	6	134085045	136216759		0.00437711	0.00301298	0.00606242		0.00559	0.00396	0.00745	2.75	0.303581		0.006938	0.0038608	0.0100152		0.00831	0.0051544	0.0114656		0.00497	0.0021476	0.0077924
DEFA1_DEFA1B	P59665	OID20344	8	5830843	8422518		0.023834	0.0202259	0.0273267		0.0723	0.0662	0.0785	14.8	0.2253		0.083052	0.0696554	0.0964486		0.0806	0.0735048	0.0876952		0.0439	0.0382552	0.0495448
DEFA1_DEFA1B	P59665	OID20344	8	59685130	61837102		0.00593316	0.00414774	0.00787988		0.00597	0.00424	0.00782	1.26	0.175968		0.006676	0.00362428	0.00972772		0.00721	0.0043092	0.0101108		0.00512	0.0024348	0.0078052
DEFA1_DEFA1B	P59665	OID20344	8	128590035	130611859		0.000684518	0.000195437	0.0013977		0.00143	0.000663	0.00239	2.36	0.0872806		0.003584	0.00120848	0.00595952		0.00339	0.0008812	0.0058988		0.0031	0.0006304	0.0055696
DEFA1_DEFA1B	P59665	OID20344	10	98462543	100510297		0.00158217	0.000746092	0.00260491		0.00167	0.000807	0.00275	1.36	0.108316		0.00238	0.0004396	0.0043204		0.00282	0.0004484	0.0051916		0.00179	-0.0004444	0.0040244
DEFA1_DEFA1B	P59665	OID20344	17	38675044	41096975		0.00549157	0.00383233	0.00743684		0.00697	0.0051	0.00903	2.48	0.338577		0.006	0.0031972	0.0088028		0.00902	0.005688	0.012352		0.00669	0.003554	0.009826
DEFA1_DEFA1B	P59665	OID20344	19	57350442	59363517		0.000275539	2.72596e-05	0.000719848		0.000294	3.36e-05	0.000749	1.04	0.11869		0.000777	-0.00049504	0.00204904		0.000415	-0.0016626	0.0024926		0.000515	-0.0015822	0.0026122
SSC4D	Q8WTU2	OID20182	1	26877578	29100715		0.011142	0.00879214	0.0138277		0.0125	0.00999	0.0152	3.09	0.157596		0.011819	0.0075364	0.0161016		0.0139	0.0105288	0.0172712		0.0117	0.0085052	0.0148948
SSC4D	Q8WTU2	OID20182	1	90064444	92079845		0.0015941	0.000739336	0.00255272		0.00174	0.000882	0.00282	1.47	0.189942		0.002351	0.00048312	0.00421888		0.00361	0.0011404	0.0060796		0.0012	-0.0009756	0.0033756
SSC4D	Q8WTU2	OID20182	7	74755119	78385990		0.0672195	0.0613361	0.0736141		0.0789	0.0726	0.0854	8.31	0.155666		0.078534	0.0642221	0.0928459		0.0907	0.0834872	0.0979128		0.0657	0.0593496	0.0720504
SSC4D	Q8WTU2	OID20182	12	44730630	47011267		0.00119845	0.000490061	0.00209438		0.00124	0.000539	0.00215	1.25	0.46172		0.001112	-0.00014436	0.00236836		0.00147	-0.000686	0.003626		0.000424	-0.0015948	0.0024428
SSC4D	Q8WTU2	OID20182	14	93371805	95378610		0.00142531	0.000639612	0.00237919		0.00252	0.0015	0.00392	2.23	0.0450393		0.002037	0.00016128	0.00391272		0.00451	0.0014328	0.0075872		0.00183	-0.0009924	0.0046524
SSC4D	Q8WTU2	OID20182	14	103784749	105810872		0.00498847	0.00348662	0.00679771		0.0066	0.00478	0.00871	2.24	0.192338		0.007692	0.0044482	0.0109358		0.00927	0.0060556	0.0124844		0.00603	0.0031096	0.0089504
SSC4D	Q8WTU2	OID20182	15	59585831	61631230		0.00205526	0.0011034	0.00324096		0.00211	0.00116	0.00325	1.3	0.351603		0.005044	0.00232156	0.00776644		0.00569	0.0026716	0.0087084		0.00266	-6.44e-05	0.0053844
SSC4D	Q8WTU2	OID20182	17	46379770	48689405		0.00141274	0.000607676	0.00234866		0.00164	0.000784	0.00269	1.68	0.426899		0.002238	0.00052888	0.00394712		0.00182	-0.0003556	0.0039956		0.00221	-4.8e-06	0.0044248
SSC4D	Q8WTU2	OID20182	19	44721299	46797590		0.00168451	0.000831837	0.0027656		0.00188	0.00097	0.00292	1.56	0.202426		0.003162	0.00095504	0.00536896		0.00322	0.0003192	0.0061208		0.00201	-0.0007732	0.0047932
SSC4D	Q8WTU2	OID20182	20	43413724	45413724		0.00189346	0.000977663	0.00305547		0.00221	0.00125	0.00343	1.72	0.0535727		0.002786	0.00067704	0.00489496		0.00295	0.0002648	0.0056352		0.000946	-0.0015236	0.0034156
SSC4D	Q8WTU2	OID20182	22	22898914	25007095		0.00129478	0.000608805	0.00222627		0.00141	0.000632	0.00239	1.42	0.358555		0.0024	0.00055564	0.00424436		0.00237	-0.0002956	0.0050356		0.00171	-0.0008968	0.0043168
DCTN1	Q14203	OID21399	1	246865478	248876802		0.00251006	0.00147118	0.00378556		0.00253	0.00148	0.00375	1.2	0.116153		0.002248	0.00036836	0.00412764		0.00244	-8.84e-05	0.0049684		0.00148	-0.0009504	0.0039104
DCTN1	Q14203	OID21399	2	96003208	98895726		0.00156192	0.000769235	0.00263174		0.00162	0.000787	0.0027	1.32	0.101092		0.00162	-8.324e-05	0.00332324		-5.25e-05	-0.0020909	0.0019859		0.00153	-0.0007044	0.0037644
DCTN1	Q14203	OID21399	10	101478704	103674452		0.00157342	0.000746458	0.00261722		0.00166	0.00083	0.00273	1.38	0.333154		0.001658	0.00027816	0.00303784		0.00195	-0.000108	0.004008		0.00188	-0.0001584	0.0039184
COMT	P21964	OID20086	3	55815721	57815721		0.00143967	0.000637873	0.00243858		0.00147	0.000638	0.00252	1.22	0.367279		0.001648	-4.348e-05	0.00333948		0.00211	-0.0001636	0.0043836		0.00109	-0.0010464	0.0032264
COMT	P21964	OID20086	22	18747857	21263038		0.109854	0.102955	0.117454		0.112	0.105	0.12	3.24	0.366322		0.084076	0.0698229	0.0983291		0.117	0.108827	0.125173		0.0857	0.0784676	0.0929324
PGD	P52209	OID30344	1	8535300	11671325		0.0269061	0.0230866	0.0312448		0.0269	0.0234	0.0308	1.15	0.0257176		0.019378	0.0145564	0.0241996		0.0272	0.0224176	0.0319824		0.0239	0.0193136	0.0284864
PGD	P52209	OID30344	3	55815721	57815721		0.00178227	0.000915846	0.00293028		0.0018	0.000946	0.00287	1.18	0.372253		0.001171	-0.000299	0.002641		0.00208	-0.0001152	0.0042752		0.000619	-0.0013802	0.0026182
PGD	P52209	OID30344	4	72408646	74408646		0.000291084	3.51518e-05	0.00074495		0.000331	5.32e-05	0.000808	1.08	0.0818943		0.000744	-0.00051824	0.00200624		0.002	-0.0001364	0.0041364		0.000708	-0.00124612	0.00266212
PGD	P52209	OID30344	8	104569300	106578478		0.00187194	0.00105101	0.00298568		0.00191	0.00102	0.00297	1.27	0.267596		0.002609	0.00072348	0.00449452		0.00223	3.48e-05	0.0044252		0.00313	0.0008172	0.0054428
PGD	P52209	OID30344	10	62128096	64605625		0.00198683	0.00106176	0.00310758		0.00204	0.0011	0.00318	1.27	0.364286		0.00218	0.00059436	0.00376564		0.0023	-9.12e-05	0.0046912		0.00202	-0.000332	0.004372
PGD	P52209	OID30344	12	53298277	55336088		0.00158817	0.00073708	0.00260356		0.00169	0.000843	0.00275	1.4	0.378714		0.002511	0.00060588	0.00441612		0.00383	0.0012624	0.0063976		0.00188	-0.0004524	0.0042124
BCL2L15	Q5TBC7	OID30498	1	112327315	115095955		0.0151258	0.0124182	0.0181297		0.0228	0.0195	0.0263	3.28	0.256671		0.018174	0.012688	0.02366		0.0263	0.0218116	0.0307884		0.0184	0.0144212	0.0223788
BCL2L15	Q5TBC7	OID30498	8	59685130	61747604		0.00254337	0.00142151	0.00401641		0.00269	0.00158	0.00399	1.44	0.169479		0.002551	0.00056356	0.00453844		0.00234	2.72e-05	0.0046528		0.0017	-0.0005344	0.0039344
BCL2L15	Q5TBC7	OID30498	19	52816370	54835989		0.00264917	0.00154522	0.00401509		0.00286	0.00174	0.00418	1.55	0.205636		0.003128	0.000629	0.005627		0.00384	0.0003708	0.0073092		0.00196	-0.0013524	0.0052724
CXADR	P78310	OID20561	2	131414610	133439353		0.00159615	0.000787967	0.00262005		0.00162	0.000802	0.00269	1.21	0.315652		0.001755	0.0002458	0.0032642		0.000657	-0.0013618	0.0026758		0.00157	-0.0005664	0.0037064
CXADR	P78310	OID20561	9	132163943	134535444		0.0383043	0.0339243	0.0432756		0.0383	0.0339	0.0431	1.17	0.182534		0.023518	0.0182084	0.0288276		0.0412	0.0355748	0.0468252		0.0352	0.0298492	0.0405508
CXADR	P78310	OID20561	13	102048390	104191920		0.00362847	0.00234037	0.00511518		0.00651	0.00474	0.00843	3.25	0.101427		0.007429	0.0039794	0.0108786		0.00844	0.0052256	0.0116544		0.00251	-0.0001556	0.0051756
CXADR	P78310	OID20561	17	29234442	31545607		0.00356346	0.0023009	0.00505589		0.00394	0.00259	0.00551	1.88	0.260223		0.004815	0.00204748	0.00758252		0.00553	0.0030604	0.0079996		0.00427	0.0019572	0.0065828
CXADR	P78310	OID20561	19	47590136	49831734		0.0163757	0.0133658	0.0193244		0.0167	0.0138	0.0197	1.66	0.399544		0.010161	0.00681332	0.0135087		0.0196	0.0153272	0.0238728		0.019	0.0147664	0.0232336
CXADR	P78310	OID20561	21	16482555	18578700		0.00677356	0.0048818	0.00896335		0.00992	0.00766	0.0123	3.5	0.257785		0.010889	0.00718264	0.0145954		0.0112	0.0077308	0.0146692		0.00715	0.004014	0.010286
GRK5	P34947	OID20066	10	117978072	120730156		0.00985249	0.00763779	0.0124628		0.025	0.0214	0.0288	5.92	0.171498		0.030265	0.0230738	0.0374562		0.0319	0.0269608	0.0368392		0.0211	0.016788	0.025412
DLG4	P78352	OID31071	3	55815721	57815721		0.00220141	0.00120851	0.00333099		0.00224	0.00121	0.0035	1.27	0.368424		0.002895	0.00083308	0.00495692		0.00282	0.0005268	0.0051132		0.00202	-0.0001752	0.0042152
NUDT16	Q96DE0	OID31484	3	55814971	57831748		0.00252662	0.00143368	0.00376549		0.0026	0.00156	0.00392	1.33	0.351435		0.003085	0.00092116	0.00524884		0.00375	0.0013196	0.0061804		0.00238	0.000126	0.004634
NUDT16	Q96DE0	OID31484	3	129096699	132647030		0.0342499	0.0299441	0.0384341		0.0343	0.0303	0.0387	1.22	0.0261955		0.042243	0.0328468	0.0516392		0.037	0.0318256	0.0421744		0.0171	0.013082	0.021118
NUDT16	Q96DE0	OID31484	10	62114994	64605625		0.00244008	0.00138683	0.0036784		0.00256	0.00149	0.00385	1.39	0.348369		0.001967	0.000497	0.003437		0.00117	-0.001084	0.003424		0.00162	-0.0006928	0.0039328
NT5C3A	Q9H0P0	OID20553	3	55815721	57815721		0.00195115	0.00108184	0.00316536		0.00197	0.00104	0.00308	1.19	0.369987		0.002286	0.00033384	0.00423816		0.00328	0.0009084	0.0056516		0.00148	-0.0006564	0.0036164
NT5C3A	Q9H0P0	OID20553	5	131450903	133485305		0.00161797	0.000800575	0.00264586		0.00164	0.000805	0.00269	1.18	0.415195		0.001076	2.936e-05	0.00212264		0.000253	-0.00170308	0.00220908		0.00113	-0.0009476	0.0032076
NT5C3A	Q9H0P0	OID20553	7	31850625	34119336		0.00229151	0.00125348	0.0035236		0.00632	0.0046	0.00826	4.36	0.177259		0.007691	0.004163	0.011219		0.00919	0.0057796	0.0126004		0.00508	0.0020224	0.0081376
NT5C3A	Q9H0P0	OID20553	8	104558736	106580979		0.00212083	0.00112818	0.00332344		0.00216	0.00121	0.00334	1.26	0.269055		0.002092	0.00041032	0.00377368		0.00181	-0.000346	0.003966		0.00226	4.52e-05	0.0044748
NT5C3A	Q9H0P0	OID20553	10	62114994	64606263		0.00250217	0.00144109	0.00379095		0.00253	0.00149	0.00381	1.21	0.391784		0.002383	0.00069936	0.00406664		0.00191	-0.000442	0.004262		0.00201	-0.0003616	0.0043816
GGCT	O75223	OID30304	3	55814971	57831748		0.00248781	0.00143884	0.00384399		0.00253	0.00147	0.00378	1.25	0.364536		0.002943	0.00084384	0.00504216		0.00531	0.0027228	0.0078972		0.00232	8.56e-05	0.0045544
GGCT	O75223	OID30304	7	29458360	31673992		0.00594418	0.00423933	0.00796279		0.00695	0.00514	0.009	2.21	0.236533		0.00598	0.00331636	0.00864364		0.00559	0.00265	0.00853		0.00543	0.0025096	0.0083504
CA9	Q16790	OID21417	7	0	1259915		0.00130919	0.000573271	0.00228371		0.00227	0.00129	0.00346	2.78	0.266054		0.003711	0.00144132	0.00598068		0.00358	0.0011692	0.0059908		0.0026	0.0003068	0.0048932
CA9	Q16790	OID21417	9	32770737	37208613		0.00689073	0.00502422	0.00879583		0.0154	0.0127	0.0185	5.57	0.186671		0.019416	0.0140319	0.0248001		0.0245	0.019796	0.029204		0.0158	0.0116252	0.0199748
CA9	Q16790	OID21417	10	16682004	19008843		0.00961795	0.00750102	0.011957		0.0149	0.0122	0.0179	4.51	0.224844		0.018245	0.0128883	0.0236017		0.0176	0.0136408	0.0215592		0.00894	0.0056472	0.0122328
CA9	Q16790	OID21417	11	60194370	62203377		0.00182639	0.000941117	0.00292253		0.00189	0.000981	0.00296	1.34	0.317162		0.003011	0.00079228	0.00522972		0.00292	0.000372	0.005468		0.00115	-0.0011824	0.0034824
CA9	Q16790	OID21417	18	31157039	33245976		0.00351448	0.00230697	0.00499962		0.00358	0.00225	0.00508	1.34	0.351004		0.003663	0.001507	0.005819		0.00402	0.0015308	0.0065092		0.00323	0.0008192	0.0056408
CA9	Q16790	OID21417	19	4844638	6847989		0.00125488	0.000545682	0.00217173		0.00137	0.000598	0.00235	1.41	0.198587		0.003654	0.00122164	0.00608636		0.00435	0.0011356	0.0075644		0.00149	-0.00145	0.00443
CA9	Q16790	OID21417	19	47702851	49747400		0.00126641	0.00054292	0.0021709		0.00137	0.00063	0.00234	1.38	0.412574		0.002916	0.00090308	0.00492892		0.00336	0.00042	0.0063		0.00192	-0.0008828	0.0047228
KITLG	P21583	OID20196	1	229158438	231174668		0.00149277	0.000708473	0.00248244		0.00228	0.00129	0.00349	2.41	0.332021		0.00327	0.00123748	0.00530252		0.0032	0.0004756	0.0059244		0.00271	4.44e-05	0.0053756
KITLG	P21583	OID20196	7	94291168	96422686		0.00154885	0.000714573	0.00258945		0.00235	0.00133	0.00358	2.45	0.179313		0.002987	0.00100936	0.00496464		0.00344	0.001088	0.005792		0.00307	0.0007768	0.0053632
KITLG	P21583	OID20196	8	8320222	10329732		0.00168773	0.000865088	0.00281023		0.00171	0.000872	0.00277	1.18	0.116492		0.001302	-0.00024836	0.00285236		0.00128	-0.0013464	0.0039064		0.000971	-0.0016358	0.0035778
KITLG	P21583	OID20196	8	124463528	126495147		0.00191411	0.00101321	0.00302608		0.00206	0.00112	0.00321	1.5	0.271916		0.003388	0.00125944	0.00551656		0.00319	0.0004656	0.0059144		0.00249	-0.0001756	0.0051556
KITLG	P21583	OID20196	9	103822932	105910245		0.00312167	0.00198429	0.0045496		0.00835	0.00634	0.0106	4.7	0.119112		0.01195	0.00754588	0.0163541		0.0138	0.0102328	0.0173672		0.00604	0.0031392	0.0089408
KITLG	P21583	OID20196	9	132243016	134296749		0.0016743	0.000824923	0.00267866		0.00277	0.00165	0.00413	2.23	0.132656		0.003551	0.00131856	0.00578344		0.00287	-0.0002464	0.0059864		0.00188	-0.001158	0.004918
KITLG	P21583	OID20196	11	60774534	62856709		0.00246686	0.00141312	0.00364605		0.00279	0.00167	0.00411	1.71	0.258586		0.002758	0.000994	0.004522		0.000933	-0.001419	0.003285		0.00299	0.0004028	0.0055772
KITLG	P21583	OID20196	11	74734293	76765150		0.0014383	0.000692455	0.0024371		0.0015	0.000699	0.00252	1.32	0.112021		0.002806	0.0008166	0.0047954		0.00323	0.0007408	0.0057192		0.00272	0.00027	0.00517
KITLG	P21583	OID20196	12	87970809	89993567		0.00144308	0.00066582	0.00236122		0.00148	0.000697	0.00243	1.26	0.311023		0.002022	0.0001894	0.0038546		0.00231	0.000252	0.004368		0.000911	-0.00094316	0.00276516
KITLG	P21583	OID20196	15	41986528	45137670		0.00225671	0.00127644	0.00345918		0.00228	0.00128	0.00353	1.21	0.0327958		0.00164	0.00011512	0.00316488		0.00242	-6.92e-05	0.0049092		0.00102	-0.0013124	0.0033524
KITLG	P21583	OID20196	16	55951227	57983407		0.00833318	0.00629952	0.0106445		0.0108	0.00847	0.0133	2.88	0.205275		0.009748	0.00633956	0.0131564		0.0126	0.008876	0.016324		0.0108	0.0072132	0.0143868
KITLG	P21583	OID20196	16	65919621	69394837		0.00577346	0.0040379	0.0076527		0.00791	0.00595	0.0101	3.19	0.106148		0.006197	0.003306	0.009088		0.0125	0.0088936	0.0161064		0.00888	0.005548	0.012212
KITLG	P21583	OID20196	17	67827664	69883786		0.00102286	0.000378111	0.00186969		0.00161	0.000782	0.00263	2.16	0.18389		0.003054	0.0009568	0.0051512		0.0038	0.001154	0.006446		0.00202	-0.00043	0.00447
KITLG	P21583	OID20196	19	53260474	55326363		0.00324917	0.00198678	0.00469169		0.00331	0.00199	0.00473	1.3	0.222881		0.004199	0.00164316	0.00675484		0.00257	-0.0007816	0.0059216		0.00359	0.00016	0.00702
KITLG	P21583	OID20196	20	44321683	47196995		0.0380578	0.033441	0.0428941		0.0474	0.0426	0.0525	5.38	0.141889		0.0333	0.0261617	0.0404383		0.056	0.0499044	0.0620956		0.046	0.0403356	0.0516644
TIMD4	Q96H15	OID20375	1	92073826	94542365		0.00252899	0.00144631	0.00381292		0.00345	0.0022	0.00493	2.77	0.2587		0.003055	0.001193	0.004917		0.00555	0.002904	0.008196		0.00439	0.0018812	0.0068988
TIMD4	Q96H15	OID20375	1	233958896	235960192		0.00126911	0.000538197	0.00212576		0.0014	0.000644	0.00238	1.46	0.320047		0.002396	0.00037916	0.00441284		0.00233	-0.0002964	0.0049564		0.00152	-0.0010084	0.0040484
TIMD4	Q96H15	OID20375	2	201044469	204571223		0.00728433	0.00529486	0.00939893		0.00734	0.00549	0.00946	1.29	0.283879		0.007418	0.00432512	0.0105109		0.00783	0.0046156	0.0110444		0.00764	0.0044452	0.0108348
TIMD4	Q96H15	OID20375	3	68753292	70854583		0.00109097	0.00042044	0.00192121		0.00113	0.000433	0.00204	1.24	0.394717		0.001069	-0.00035984	0.00249784		0.000893	-0.0012826	0.0030686		0.000587	-0.0015494	0.0027234
TIMD4	Q96H15	OID20375	3	154814905	156964480		0.00182173	0.00096041	0.0029725		0.00194	0.00101	0.00309	1.44	0.236683		0.002527	0.0006748	0.0043792		0.00203	-0.0001848	0.0042448		0.00252	0.0002464	0.0047936
TIMD4	Q96H15	OID20375	5	70369699	72369699		0.000433327	7.72463e-05	0.000986878		0.000612	0.000175	0.00125	1.39	0.0841893		0.001658	-8.836e-05	0.00340436		0.00252	0.00063448	0.00440552		0.000842	-0.00077696	0.00246096
TIMD4	Q96H15	OID20375	5	95865067	98038046		0.00164411	0.000791445	0.00268286		0.003	0.00183	0.00437	2.75	0.310509		0.004367	0.001917	0.006817		0.00544	0.002794	0.008086		0.00456	0.002012	0.007108
TIMD4	Q96H15	OID20375	5	155279619	158680846		0.0279675	0.0244304	0.031701		0.037	0.0327	0.0416	6.96	0.142619		0.036325	0.0280264	0.0446236		0.0457	0.040016	0.051384		0.0316	0.026602	0.036598
TIMD4	Q96H15	OID20375	6	104908171	106948520		0.00211087	0.00116732	0.0032453		0.00275	0.00166	0.00409	2.22	0.161876		0.00422	0.0017994	0.0066406		0.0053	0.0024776	0.0081224		0.00299	0.0004028	0.0055772
TIMD4	Q96H15	OID20375	8	114645684	116659621		0.000885031	0.000314632	0.00167935		0.000993	0.000371	0.00183	1.39	0.248351		0.001496	9.656e-05	0.00289544		0.000345	-0.00156012	0.00225012		0.00102	-0.0009792	0.0030192
TIMD4	Q96H15	OID20375	8	132458118	134917787		0.00156174	0.000694731	0.00251756		0.0033	0.00206	0.00473	3.24	0.29482		0.005189	0.0025724	0.0078056		0.00287	-0.0002856	0.0060256		0.00352	0.0003056	0.0067344
TIMD4	Q96H15	OID20375	9	132257521	134474633		0.00364133	0.00230427	0.00514123		0.00417	0.00279	0.0058	1.99	0.232001		0.005712	0.00306012	0.00836388		0.00513	0.0017392	0.0085208		0.0044	0.0010876	0.0077124
TIMD4	Q96H15	OID20375	10	92038216	94086224		0.00230844	0.00134316	0.00352882		0.00307	0.00191	0.00448	2.41	0.250296		0.003166	0.00121972	0.00511228		0.00341	0.0009208	0.0058992		0.00274	0.0003292	0.0051508
TIMD4	Q96H15	OID20375	10	113025486	115038509		0.00153037	0.000756157	0.00259665		0.00157	0.000749	0.00258	1.26	0.127792		0.001922	0.0001188	0.0037252		0.0014	-0.0010304	0.0038304		0.00152	-0.00093	0.00397
TIMD4	Q96H15	OID20375	11	43562057	45570719		0.00100512	0.000374935	0.00187439		0.00185	0.000998	0.00296	2.18	0.330641		0.001649	-0.0001542	0.0034522		0.00136	-0.0012272	0.0039472		0.00119	-0.0013776	0.0037576
TIMD4	Q96H15	OID20375	11	46355732	50014302		0.00158604	0.000729207	0.00262979		0.00176	0.000887	0.00283	1.64	0.321063		0.002075	0.00031688	0.00383312		0.0037	0.0011128	0.0062872		0.00343	0.0008624	0.0059976
TIMD4	Q96H15	OID20375	11	125051461	127541074		0.0348503	0.0306033	0.0394629		0.0463	0.0416	0.0514	5.8	0.168081		0.037232	0.0297272	0.0447368		0.0551	0.0490632	0.0611368		0.0384	0.033108	0.043692
TIMD4	Q96H15	OID20375	12	28237924	30467514		0.00273295	0.00164414	0.0040858		0.0029	0.00174	0.00421	1.54	0.205723		0.003961	0.0016776	0.0062444		0.00425	0.0015452	0.0069548		0.0034	0.0007932	0.0060068
TIMD4	Q96H15	OID20375	12	100296900	102430728		0.00133599	0.00059005	0.00231301		0.00178	0.000914	0.00286	1.99	0.170624		0.002069	0.000305	0.003833		0.00125	-0.0010628	0.0035628		0.00146	-0.000892	0.003812
TIMD4	Q96H15	OID20375	16	55953103	57967362		0.0012829	0.000569322	0.00222232		0.00134	0.000599	0.00229	1.27	0.298854		0.002125	0.00028652	0.00396348		0.00224	-0.0005824	0.0050624		0.00137	-0.0013544	0.0040944
TIMD4	Q96H15	OID20375	16	71185857	73185857		0.000544573	0.000117599	0.00116437		0.00225	0.00128	0.00341	3.43	0.246907		0.003115	0.00093352	0.00529648		0.00309	0.0007184	0.0054616		0.00232	4.64e-05	0.0045936
TIMD4	Q96H15	OID20375	16	84881771	86920303		0.0012589	0.000547607	0.00221037		0.00247	0.00142	0.00372	2.44	0.210898		0.006304	0.0032268	0.0093812		0.00541	0.0016468	0.0091732		0.00272	-0.0008276	0.0062676
TIMD4	Q96H15	OID20375	17	6051979	8336922		0.00339453	0.00217834	0.00490488		0.00409	0.00269	0.00567	2.22	0.146566		0.006418	0.0034192	0.0094168		0.0064	0.00297	0.00983		0.00444	0.0011668	0.0077132
TIMD4	Q96H15	OID20375	19	47697960	49703417		0.00087513	0.000296813	0.00165633		0.000912	0.00033	0.00172	1.23	0.44059		0.001448	-5.924e-05	0.00295524		0.00203	-0.0007728	0.0048328		0.000798	-0.0018676	0.0034636
TIMD4	Q96H15	OID20375	20	34442617	36975002		0.00338752	0.00213464	0.0049367		0.00342	0.00211	0.00482	1.23	0.132288		0.003461	0.00124228	0.00567972		0.00377	0.0013004	0.0062396		0.0039	0.0014304	0.0063696
TIMD4	Q96H15	OID20375	20	39413422	41496162		0.00184408	0.000907015	0.00290803		0.00193	0.00103	0.00314	1.37	0.084383		0.002429	0.00051408	0.00434392		0.0018	-0.0005912	0.0041912		0.00163	-0.000722	0.003982
TIMD4	Q96H15	OID20375	21	40264535	42346014		0.00458519	0.00312804	0.00617578		0.0069	0.00508	0.00892	2.34	0.0934811		0.009383	0.00585892	0.0129071		0.00749	0.003766	0.011214		0.00612	0.002494	0.009746
FAM3B	P58499	OID21372	6	25500000	34000000		0.00433211	0.00287814	0.00596436		0.00476	0.00326	0.00648	1.85	0.183184		0.006246	0.00310804	0.00938396		0.0367	0.026312	0.047088		0.0173	0.0072844	0.0273156
TNFSF13	O75888	OID20733	1	108152559	110525165		0.0239579	0.0205806	0.0277584		0.024	0.0206	0.0278	1.17	0.214044		0.014246	0.0100712	0.0184208		0.0258	0.0213312	0.0302688		0.0229	0.018588	0.027212
TNFSF13	O75888	OID20733	3	55815721	57831417		0.00146808	0.000661136	0.00239762		0.00148	0.000702	0.00251	1.17	0.373203		0.001046	-0.00040636	0.00249836		0.00269	0.0003968	0.0049832		0.000997	-0.0010806	0.0030746
TNFSF13	O75888	OID20733	16	10839381	12974850		0.0021673	0.00123362	0.0033941		0.00249	0.00147	0.00379	1.73	0.31731		0.002054	0.000241	0.003867		0.00268	-0.0002992	0.0056592		0.0014	-0.0014616	0.0042616
TNFSF13	O75888	OID20733	17	6097978	9069493		0.0392251	0.0348499	0.0439049		0.0719	0.0661	0.0782	9.25	0.15752		0.070343	0.058632	0.082054		0.0927	0.085154	0.100246		0.0454	0.0395396	0.0512604
TNFSF13	O75888	OID20733	17	15910680	17972322		0.00181933	0.000947017	0.00294473		0.00191	0.00101	0.00304	1.38	0.103285		0.003399	0.0012528	0.0055452		0.00242	0.0002052	0.0046348		0.00313	0.0008368	0.0054232
TNFSF13	O75888	OID20733	17	68085137	70085137		0.00152819	0.000719746	0.00254956		0.00165	0.000808	0.0026	1.4	0.0427335		0.0012	-0.00039152	0.00279152		0.00103	-0.0013416	0.0034016		0.00102	-0.0013516	0.0033916
TNFSF13	O75888	OID20733	19	54013075	56059687		0.00166589	0.000828534	0.00261902		0.00169	0.000826	0.0028	1.21	0.166598		0.001546	-0.00028856	0.00338056		-0.000473	-0.0035698	0.0026238		0.0011	-0.002134	0.004334
NAP1L4	Q99733	OID31475	1	246876149	248876149		0.00131184	0.000571412	0.00228514		0.00142	0.00066	0.00246	1.39	0.316782		0.00192	3.644e-05	0.00380356		0.00199	-0.0004992	0.0044792		0.00127	-0.0011408	0.0036808
NAP1L4	Q99733	OID31475	3	55815721	57815721		0.00174741	0.000863963	0.00290994		0.00178	0.000853	0.00285	1.24	0.363377		0.001971	0.000158	0.003784		0.00291	0.0005972	0.0052228		0.0012	-0.0008972	0.0032972
NAP1L4	Q99733	OID31475	8	104506589	106580979		0.00256386	0.00149899	0.00386391		0.00268	0.0016	0.004	1.43	0.265844		0.002321	0.00062952	0.00401248		0.00227	3.56e-05	0.0045044		0.00295	0.0006372	0.0052628
NAP1L4	Q99733	OID31475	11	1862970	4111731		0.0261545	0.0222748	0.0300877		0.0294	0.0255	0.0335	3.5	0.311286		0.023254	0.0176974	0.0288106		0.0299	0.0249804	0.0348196		0.0215	0.0170508	0.0259492
NAP1L4	Q99733	OID31475	17	75380071	77467306		0.00303161	0.00189996	0.00447663		0.00481	0.0033	0.00653	3.4	0.179219		0.00466	0.00224528	0.00707472		0.00385	0.0008904	0.0068096		0.00405	0.0010708	0.0070292
NXPH3	O95157	OID30565	1	8227941	10277136		0.00186582	0.000934997	0.00291333		0.00316	0.00194	0.0046	2.43	0.271367		0.003501	0.0012568	0.0057452		0.00336	0.0007532	0.0059668		0.00246	-4.88e-05	0.0049688
NXPH3	O95157	OID30565	5	95865067	98038046		0.00412322	0.00275545	0.0057404		0.00417	0.0028	0.00582	1.27	0.409974		0.004262	0.0019492	0.0065748		0.00633	0.0035468	0.0091132		0.00426	0.0016924	0.0068276
NXPH3	O95157	OID30565	7	129347120	131391309		0.00187478	0.000957283	0.00305547		0.002	0.00107	0.00319	1.42	0.304528		0.002539	0.0006476	0.0044304		0.00207	-0.0004192	0.0045592		0.00187	-0.0005996	0.0043396
NXPH3	O95157	OID30565	11	125349501	127416693		0.0024345	0.00138148	0.00384643		0.00499	0.00346	0.00678	4.09	0.154871		0.005071	0.0024152	0.0077268		0.00625	0.003114	0.009386		0.0037	0.0008188	0.0065812
NXPH3	O95157	OID30565	12	0	1485008		0.00101258	0.000389927	0.00183499		0.00109	0.000428	0.00193	1.32	0.405466		0.00121	-0.00043052	0.00285052		0.000775	-0.0014594	0.0030094		0.000645	-0.0015698	0.0028598
NXPH3	O95157	OID30565	12	27960955	30497937		0.0243074	0.0208371	0.0279829		0.0275	0.0237	0.0313	2.24	0.147488		0.022788	0.0167806	0.0287954		0.0316	0.0267588	0.0364412		0.0255	0.0210116	0.0299884
NXPH3	O95157	OID30565	17	6085977	8308464		0.000862711	0.000271178	0.00159749		0.0009	0.000306	0.00171	1.23	0.205314		0.001182	-0.0004938	0.0028578		-0.000924	-0.0037268	0.0018788		0.000367	-0.0025534	0.0032874
NXPH3	O95157	OID30565	17	46382647	51708793		0.00562729	0.00392313	0.00744921		0.0304	0.0265	0.0345	13.2	0.171722		0.047462	0.0380109	0.0569131		0.0469	0.0407064	0.0530936		0.0124	0.0079704	0.0168296
PGLYRP1	O75594	OID20338	1	35421562	37478700		0.00170517	0.0008401	0.00279874		0.00262	0.00155	0.00391	2.3	0.284078		0.003608	0.00139712	0.00581888		0.00285	0.0004392	0.0052608		0.00298	0.0005496	0.0054104
PGLYRP1	O75594	OID20338	2	42115200	44638283		0.00246461	0.00143285	0.00372682		0.00508	0.00348	0.00677	2.29	0.167791		0.006894	0.00376584	0.0100222		0.00698	0.0039224	0.0100376		0.00506	0.0021788	0.0079412
PGLYRP1	O75594	OID20338	2	218039065	220198362		0.00355577	0.00234359	0.00509455		0.00418	0.00276	0.00583	2.02	0.233759		0.004652	0.002153	0.007151		0.00571	0.0027896	0.0086304		0.00332	0.0006348	0.0060052
PGLYRP1	O75594	OID20338	3	46004356	48178851		0.00166628	0.000818605	0.00272034		0.0025	0.00145	0.00376	2.4	0.0971288		0.003843	0.00127736	0.00640864		0.00531	0.0028208	0.0077992		0.00299	0.0007752	0.0052048
PGLYRP1	O75594	OID20338	3	126496692	128691190		0.00191236	0.00100732	0.00301703		0.00291	0.00176	0.00428	2.68	0.18589		0.004238	0.00182328	0.00665272		0.00532	0.0026152	0.0080248		0.00272	0.0002896	0.0051504
PGLYRP1	O75594	OID20338	4	53542708	55542708		0.00101471	0.000372368	0.00185441		0.00238	0.00135	0.00362	2.45	0.270839		0.003906	0.00160692	0.00620508		0.0025	5e-05	0.00495		0.0025	5e-05	0.00495
PGLYRP1	O75594	OID20338	8	59685130	61837102		0.00553192	0.0038421	0.00739264		0.00564	0.00403	0.00749	1.4	0.168806		0.005753	0.00301292	0.00849308		0.00688	0.0040772	0.0096828		0.0041	0.0015912	0.0066088
PGLYRP1	O75594	OID20338	8	128590035	130611859		0.00062947	0.000174505	0.00131882		0.00113	0.000479	0.002	2	0.146387		0.003379	0.0011642	0.0055938		0.00475	0.0021628	0.0073372		0.00283	0.0004388	0.0052212
PGLYRP1	O75594	OID20338	11	43066439	45247501		0.0025963	0.00142149	0.00384843		0.00263	0.00155	0.00389	1.25	0.106463		0.001909	2.74e-05	0.0037906		0.00213	-0.0005552	0.0048152		0.0013	-0.0012872	0.0038872
PGLYRP1	O75594	OID20338	11	72234296	74234296		0.00111357	0.000457159	0.00197137		0.00121	0.000493	0.00205	1.38	0.0777744		0.000963	-0.00046976	0.00239576		0.00124	-0.0008376	0.0033176		0.00108	-0.000978	0.003138
PGLYRP1	O75594	OID20338	12	30836996	32897502		0.00086537	0.000318311	0.00167311		0.00179	0.000942	0.00285	2.49	0.311956		0.00335	0.00105484	0.00564516		0.00304	0.0004332	0.0056468		0.00149	-0.0009404	0.0039204
PGLYRP1	O75594	OID20338	12	110388673	112569952		0.00165502	0.000823304	0.00264146		0.0018	0.000931	0.0029	1.47	0.398942		0.001702	0.0002026	0.0032014		0.00222	0.00027764	0.00416236		0.00167	-0.000192	0.003532
PGLYRP1	O75594	OID20338	17	38675044	41096975		0.00670382	0.00487802	0.00875596		0.00874	0.0067	0.011	3.2	0.312606		0.006707	0.00372584	0.00968816		0.00997	0.0066184	0.0133216		0.00804	0.0048648	0.0112152
PGLYRP1	O75594	OID20338	19	3953339	6041038		0.00144853	0.000683868	0.00230686		0.00186	0.000963	0.00295	1.92	0.253217		0.004056	0.00160992	0.00650208		0.00379	0.0007716	0.0068084		0.00232	-0.0005612	0.0052012
PGLYRP1	O75594	OID20338	19	44964179	47269735		0.0398477	0.0352456	0.0447912		0.0399	0.0354	0.0448	1.32	0.302723		0.036446	0.0284237	0.0444683		0.0434	0.037912	0.048888		0.0265	0.021894	0.031106
CAPG	P40121	OID21431	2	83404728	88210165		0.37145	0.360117	0.382682		0.439	0.427	0.451	5.17	0.137937		0.397663	0.365905	0.429421		0.502	0.489868	0.514132		0.33	0.318495	0.341505
CAPG	P40121	OID21431	19	52788157	54858665		0.0114176	0.00915164	0.0142569		0.0115	0.00908	0.0141	1.36	0.201221		0.012515	0.0084578	0.0165722		0.0147	0.0104468	0.0189532		0.00797	0.0041872	0.0117528
ITGA5	P08648	OID21139	6	25500000	34000000		0.00185331	0.000949045	0.00295742		0.00319	0.00198	0.00461	2.59	0.28658		0.006045	0.00285216	0.00923784		0.0352	0.0248708	0.0455292		0.0113	0.0014412	0.0211588
LAG3	P18627	OID21315	6	25500000	34000000		0.00189031	0.000959608	0.00303544		0.00501	0.00347	0.00678	3.31	0.13057		0.012163	0.00730612	0.0170199		0.0268	0.0165884	0.0370116		0.0102	0.0003216	0.0200784
HTRA2	O43464	OID21471	8	104560042	106578478		0.0018601	0.000952649	0.00303808		0.00189	0.00097	0.00293	1.22	0.267568		0.001628	4.04e-05	0.0032156		0.00262	0.000366	0.004874		0.00139	-0.0007072	0.0034872
IFI30	P13284	OID31505	4	185218785	187257633		0.00117287	0.000490822	0.00210846		0.00138	0.000619	0.00235	1.56	0.385085		0.003138	0.00082128	0.00545472		0.0023	-0.0008164	0.0054164		0.00229	-0.0008068	0.0053868
IFI30	P13284	OID31505	12	110057714	113572449		0.0038134	0.002425	0.00544055		0.00392	0.00256	0.00557	1.39	0.408565		0.003645	0.0015184	0.0057716		0.00458	0.0016596	0.0075004		0.00494	0.0019804	0.0078996
IFI30	P13284	OID31505	12	123818708	125832197		0.00228985	0.00127165	0.00350947		0.00237	0.00138	0.00365	1.37	0.145171		0.00356	0.00110608	0.00601392		0.00392	0.000882	0.006958		0.00296	2e-05	0.0059
IFI30	P13284	OID31505	19	16989279	19363067		0.0276146	0.0239194	0.0318834		0.0978	0.0909	0.105	6.78	0.19684		0.091249	0.0765157	0.105982		0.102	0.0941796	0.10982		0.0529	0.0468044	0.0589956
GZMH	P20718	OID20096	1	184326067	186455800		0.00211579	0.0011514	0.00343761		0.00367	0.00234	0.00521	2.66	0.286303		0.00484	0.00208816	0.00759184		0.00471	0.002162	0.007258		0.00234	8.6e-05	0.004594
GZMH	P20718	OID20096	7	5462736	7488678		0.00180143	0.000946889	0.00286557		0.00227	0.00126	0.0035	2	0.215581		0.003794	0.00146748	0.00612052		0.00394	0.0012156	0.0066644		0.00295	0.0003236	0.0055764
GZMH	P20718	OID20096	9	32149200	34149200		0.00145283	0.000655061	0.00251852		0.00156	0.000744	0.00257	1.39	0.283107		0.002944	0.00078212	0.00510588		0.00361	0.001062	0.006158		0.00253	9.96e-05	0.0049604
GZMH	P20718	OID20096	9	135941910	137946019		0.00112299	0.000467839	0.00210854		0.00187	0.000972	0.00299	2.27	0.33011		0.002706	0.00066368	0.00474832		0.0032	0.0002012	0.0061988		0.00202	-0.0008612	0.0049012
GZMH	P20718	OID20096	10	69600631	71649268		0.00223602	0.00120535	0.00350037		0.00234	0.00129	0.00363	1.44	0.0662632		0.003873	0.00133872	0.00640728		0.00327	0.000134	0.006406		0.00174	-0.0012588	0.0047388
GZMH	P20718	OID20096	11	127177227	129311296		0.00484388	0.00333201	0.00649207		0.00693	0.00507	0.00909	3.33	0.231684		0.007755	0.00458568	0.0109243		0.00731	0.0041544	0.0104656		0.00658	0.0035028	0.0096572
GZMH	P20718	OID20096	12	9372766	11492402		0.00191913	0.000994992	0.00305172		0.00222	0.00121	0.00341	1.74	0.265922		0.004154	0.00160208	0.00670592		0.00463	0.0018076	0.0074524		0.00396	0.001216	0.006704
GZMH	P20718	OID20096	14	23411150	26054510		0.0103722	0.00798541	0.0129313		0.0192	0.0161	0.0226	7.17	0.172746		0.027722	0.0208934	0.0345506		0.0365	0.0312276	0.0417724		0.0142	0.0102408	0.0181592
GZMH	P20718	OID20096	19	15331162	17331162		0.00136472	0.000640621	0.00230848		0.00169	0.000854	0.0028	1.75	0.266124		0.002871	0.00081496	0.00492704		0.00217	-0.0005544	0.0048944		0.0024	-0.000344	0.005144
INSL5	Q9Y5Q6	OID31448	1	65546730	68054457		0.0083532	0.00627392	0.0107279		0.0201	0.017	0.0235	6	0.249903		0.023312	0.0167715	0.0298525		0.0259	0.0215292	0.0302708		0.0158	0.0121152	0.0194848
INSL5	Q9Y5Q6	OID31448	2	109851808	112044528		0.00182747	0.000936631	0.00297105		0.00444	0.00299	0.00608	3.78	0.245309		0.003941	0.00157724	0.00630476		0.00485	0.0024	0.0073		0.00309	0.000836	0.005344
INSL5	Q9Y5Q6	OID31448	7	26181168	28210758		0.000871846	0.000281322	0.00160757		0.000918	0.000329	0.00175	1.27	0.0513371		0.002276	0.00037284	0.00417916		0.0031	0.00065	0.00555		0.00159	-0.0006836	0.0038636
INSL5	Q9Y5Q6	OID31448	11	3655518	5725161		0.00431666	0.0028739	0.00596506		0.00574	0.00408	0.00763	2.23	0.113422		0.006407	0.00334744	0.00946656		0.0074	0.0039112	0.0108888		0.00391	0.0006956	0.0071244
INSL5	Q9Y5Q6	OID31448	19	44675785	46698914		0.00150638	0.00068952	0.00251355		0.00213	0.00117	0.00329	2.09	0.209478		0.002336	0.00038972	0.00428228		0.00393	0.00099	0.00687		0.00111	-0.0015556	0.0037756
YOD1	Q5VVQ6	OID30181	1	205922408	208095515		0.00511203	0.00351731	0.00687499		0.00598	0.00425	0.00795	2.17	0.308131		0.005873	0.00314468	0.00860132		0.00655	0.0035904	0.0095096		0.00511	0.0023072	0.0079128
YOD1	Q5VVQ6	OID30181	17	27744424	29993258		0.0021594	0.00119376	0.00333979		0.00221	0.00121	0.00343	1.27	0.204223		0.002648	0.00080168	0.00449432		0.00373	0.0013192	0.0061408		0.00267	0.0003964	0.0049436
SLAMF1	Q13291	OID20496	6	25500000	34000000		0.00160677	0.000782364	0.00264069		0.00176	0.000881	0.00285	1.39	0.376251		0.00276	0.00068044	0.00483956		0.00918	-0.000816	0.019176		0.00541	-0.0045076	0.0153276
RHOC	P08134	OID20950	1	111516598	113705743		0.0031999	0.00196247	0.00459347		0.00416	0.00272	0.00575	2.32	0.255216		0.004147	0.00189888	0.00639512		0.00651	0.0035896	0.0094304		0.00353	0.0009232	0.0061368
RHOC	P08134	OID20950	3	55814971	57831417		0.00217859	0.0012124	0.00346781		0.00222	0.00116	0.00339	1.24	0.364471		0.002641	0.0006222	0.0046598		0.00252	0.0002072	0.0048328		0.00204	-0.000214	0.004294
RHOC	P08134	OID20950	7	105718770	107733272		0.00186539	0.000949336	0.00292009		0.00189	0.000988	0.00299	1.21	0.424196		0.002037	0.00032396	0.00375004		0.000254	-0.0020784	0.0025864		0.00115	-0.0012804	0.0035804
PKN3	Q6P5Z2	OID31311	3	55814971	57831748		0.00349261	0.00221133	0.00496132		0.00352	0.0022	0.00503	1.23	0.364612		0.00425	0.00170004	0.00679996		0.00555	0.002904	0.008196		0.00345	0.0010392	0.0058608
PKN3	Q6P5Z2	OID31311	9	127437373	129908178		0.0118905	0.00950377	0.0145754		0.0134	0.0109	0.0162	2.96	0.211949		0.011919	0.00797156	0.0158664		0.0127	0.0090152	0.0163848		0.0107	0.007172	0.014228
VSIG4	Q9Y279	OID21144	1	195610909	197867299		0.00169202	0.000807638	0.00283643		0.00192	0.00101	0.00303	1.73	0.200734		0.003308	0.00115396	0.00546204		0.00358	0.0012084	0.0059516		0.00253	0.0002956	0.0047644
VSIG4	Q9Y279	OID21144	3	51506757	53507237		0.00169891	0.000858523	0.00276898		0.00176	0.000916	0.00283	1.31	0.435407		0.00129	0.00010224	0.00247776		0.00228	0.0001632	0.0043968		0.00156	-0.0004588	0.0035788
VSIG4	Q9Y279	OID21144	7	128137407	130137407		0.00127945	0.000548133	0.00222916		0.00255	0.00151	0.00384	2.52	0.370897		0.004421	0.00195532	0.00688668		0.00495	0.002206	0.007694		0.00335	0.0007824	0.0059176
VSIG4	Q9Y279	OID21144	11	46207765	48993316		0.00592972	0.00416659	0.00780257		0.00706	0.00521	0.00911	2.62	0.245591		0.006333	0.00285792	0.00980808		0.0143	0.01087	0.01773		0.00978	0.006742	0.012818
VSIG4	Q9Y279	OID21144	12	110407152	113378860		0.000389376	6.33467e-05	0.000929937		0.000565	0.000154	0.00119	1.36	0.0994769		0.00258	0.0005514	0.0046086		0.0032	0.000652	0.005748		0.00209	-0.0003208	0.0045008
VSIG4	Q9Y279	OID21144	16	19343260	21356228		0.00123883	0.000517311	0.00217815		0.0013	0.00059	0.00225	1.28	0.177071		0.001587	-2.02e-05	0.0031942		0.00218	-0.00027	0.00463		0.000934	-0.0013592	0.0032272
VSIG4	Q9Y279	OID21144	17	58695834	60974801		0.00189869	0.000997951	0.00307732		0.00199	0.00106	0.00315	1.4	0.167722		0.001848	0.0002212	0.0034748		0.00388	0.0015672	0.0061928		0.00201	-4.8e-05	0.004068
VSIG4	Q9Y279	OID21144	19	5713164	7724329		0.00125845	0.000531394	0.00216159		0.00149	0.0007	0.00247	1.57	0.228846		0.002639	0.00054376	0.00473424		0.0012	-0.0017792	0.0041792		0.00204	-0.0010176	0.0050976
TK1	P04183	OID31294	9	127703202	129829615		0.00239894	0.00133385	0.00369393		0.00242	0.0014	0.00363	1.2	0.147105		0.001109	-0.00045508	0.00267308		0.000941	-0.0015286	0.0034106		0.000513	-0.0019174	0.0029434
TK1	P04183	OID31294	17	77187152	79239623		0.00100732	0.000359775	0.00182348		0.00111	0.000471	0.00202	1.39	0.0498115		0.00128	-0.00072508	0.00328508		0.00454	0.001012	0.008068		0.000102	-0.0030536	0.0032576
CEP112	Q8N8E3	OID30115	17	64629541	67336615		0.0264072	0.0226093	0.0303564		0.0348	0.0306	0.0393	5.33	0.187484		0.02667	0.0202	0.03314		0.0404	0.03501	0.04579		0.0288	0.0240372	0.0335628
POLR2F	P61218	OID21283	12	110388673	112569952		0.00160556	0.000790256	0.0026369		0.00163	0.000797	0.00267	1.19	0.45044		0.001333	2e-07	0.0026658		0.00147	-0.00038024	0.00332024		0.00102	-0.00075968	0.00279968
CD70	P32970	OID20599	6	25500000	34000000		0.00148305	0.000684872	0.00250352		0.00182	0.000939	0.00292	1.71	0.164553		0.004027	0.00137708	0.00667692		0.00737	-0.0024104	0.0171504		0.00447	-0.0052516	0.0141916
PLXDC1	Q8IUK5	OID21258	4	185195073	187257633		0.00315027	0.00190323	0.0046168		0.00382	0.00249	0.00541	2.07	0.323853		0.005825	0.0029634	0.0086866		0.00569	0.00226	0.00912		0.0033	8.56e-05	0.0065144
PLXDC1	Q8IUK5	OID21258	5	95722178	98021845		0.00699425	0.00523575	0.00891429		0.00702	0.00512	0.00914	1.23	0.254829		0.006239	0.0033676	0.0091104		0.00893	0.0058136	0.0120464		0.00715	0.0041904	0.0101096
PLXDC1	Q8IUK5	OID21258	5	114994797	116995638		0.00108268	0.000415361	0.00195951		0.00209	0.00115	0.00328	2.65	0.253377		0.003755	0.00139712	0.00611288		0.00341	0.0006464	0.0061736		0.00309	0.000346	0.005834
PLXDC1	Q8IUK5	OID21258	7	98617842	101332881		0.00101367	0.000380338	0.00187476		0.00105	0.0004	0.0019	1.25	0.413174		0.001915	0.00011768	0.00371232		0.00313	0.0003664	0.0058936		0.000968	-0.0015604	0.0034964
PLXDC1	Q8IUK5	OID21258	17	37439777	41350998		0.0283857	0.024663	0.0322669		0.0976	0.0905	0.105	10.9	0.112207		0.135803	0.116885	0.154721		0.109	0.100905	0.117095		0.0368	0.0313316	0.0422684
SCG3	Q8WXD2	OID20728	6	25500000	34000000		0.00142817	0.000630347	0.00240479		0.0029	0.00176	0.00428	2.62	0.400612		0.003993	0.00135288	0.00663312		0.0183	0.0083236	0.0282764		0.00677	-0.0029712	0.0165112
WASL	O00401	OID30467	6	25500000	34000000		0.00377042	0.00245953	0.00534829		0.00677	0.00496	0.00881	3.92	0.268554		0.009555	0.00544292	0.0136671		0.0243	0.0139708	0.0346292		0.0173	0.007108	0.027492
COMP	P49747	OID20405	1	160108457	162250876		0.00233919	0.001353	0.00362183		0.00238	0.00133	0.00362	1.28	0.357498		0.002738	0.00077996	0.00469604		0.00227	-0.000474	0.005014		0.00204	-0.0006844	0.0047644
COMP	P49747	OID20405	10	16734454	19286359		0.0079005	0.00599035	0.0103306		0.014	0.0113	0.017	4.62	0.27552		0.018959	0.0134083	0.0245097		0.0192	0.0150056	0.0233944		0.00891	0.0054604	0.0123596
COMP	P49747	OID20405	11	125351403	127380785		0.00142576	0.000646611	0.00242258		0.00159	0.000769	0.00265	1.5	0.0921384		0.003665	0.00133456	0.00599544		0.00424	0.0013392	0.0071408		0.00196	-0.0007056	0.0046256
COMP	P49747	OID20405	12	0	1479778		0.000879604	0.000313629	0.00167623		0.00208	0.00113	0.00326	2.66	0.327199		0.002504	0.00053812	0.00446988		0.00352	0.000972	0.006068		0.00147	-0.0008232	0.0037632
COMP	P49747	OID20405	12	110388673	112569952		0.00100749	0.000358707	0.00184317		0.00132	0.000587	0.00225	1.91	0.3322		0.002571	0.00064236	0.00449964		0.00276	0.0007216	0.0047984		0.00228	0.0003004	0.0042596
COMP	P49747	OID20405	17	6051979	8336922		0.00372943	0.00238248	0.00527911		0.00594	0.00426	0.00785	3.83	0.275509		0.007195	0.0040492	0.0103408		0.0102	0.0064172	0.0139828		0.00531	0.0019192	0.0087008
COMP	P49747	OID20405	19	17408954	19940148		0.0156508	0.0127033	0.0188078		0.0269	0.0233	0.0308	6.39	0.180631		0.034586	0.0265343	0.0426377		0.0296	0.0247588	0.0344412		0.0081	0.0047092	0.0114908
MRI1	Q9BV20	OID30891	3	55815721	57815721		0.00212194	0.00111776	0.00333277		0.00217	0.0012	0.00333	1.27	0.361405		0.002346	0.00046048	0.00423152		0.0028	0.000448	0.005152		0.00205	-0.000204	0.004304
MRI1	Q9BV20	OID30891	19	12453292	15256728		0.0662843	0.0605632	0.0723597		0.111	0.104	0.119	10.4	0.160098		0.107793	0.0922796	0.123306		0.121	0.112572	0.129428		0.0589	0.0524712	0.0653288
GALNT5	Q7Z7M9	OID30295	2	59409472	61500494		0.00375489	0.00238377	0.00524939		0.00517	0.00355	0.00695	2.4	0.265936		0.004663	0.00232864	0.00699736		0.006	0.003256	0.008744		0.00492	0.0022936	0.0075464
GALNT5	Q7Z7M9	OID30295	2	154737517	158632505		0.0359671	0.0317602	0.0407637		0.0875	0.081	0.0941	7.32	0.0989199		0.088888	0.0744232	0.103353		0.0987	0.0911932	0.106207		0.0599	0.0537456	0.0660544
GALNT5	Q7Z7M9	OID30295	3	185887243	187962856		0.00665802	0.00489566	0.00879519		0.00832	0.00636	0.0106	3.02	0.350678		0.010218	0.00665472	0.0137813		0.00997	0.0063636	0.0135764		0.0063	0.0029876	0.0096124
GALNT5	Q7Z7M9	OID30295	6	1209446	3223469		0.00140084	0.000668523	0.00237186		0.00149	0.000715	0.00247	1.36	0.411783		0.002187	0.00018976	0.00418424		0.00335	0.0003708	0.0063292		0.00148	-0.0013228	0.0042828
GALNT5	Q7Z7M9	OID30295	7	49353937	51442378		0.00330719	0.00206395	0.0048117		0.00449	0.00303	0.00605	2.34	0.210223		0.004549	0.00210096	0.00699704		0.00485	0.0021844	0.0075156		0.0035	0.0009912	0.0060088
GALNT5	Q7Z7M9	OID30295	9	132174953	134475078		0.00724179	0.00539901	0.00928008		0.00869	0.00663	0.011	2.63	0.145134		0.008905	0.0057004	0.0121096		0.00914	0.0053964	0.0128836		0.00887	0.005146	0.012594
GALNT5	Q7Z7M9	OID30295	12	50386852	52403105		0.00153201	0.000697763	0.00257739		0.00157	0.000746	0.00256	1.24	0.384838		0.001534	-3.008e-05	0.00309808		0.00106	-0.0012136	0.0033336		0.001	-0.0012736	0.0032736
GALNT5	Q7Z7M9	OID30295	16	87443767	89523555		0.00191999	0.00100692	0.00296511		0.00557	0.004	0.00745	4.32	0.12161		0.007262	0.00383984	0.0106842		0.0091	0.005572	0.012628		0.00242	-0.0005396	0.0053796
GALNT5	Q7Z7M9	OID30295	17	6085977	8308464		0.000727826	0.000212378	0.00142008		0.000776	0.000254	0.0015	1.23	0.225242		0.001439	-0.00042496	0.00330296		0.00188	-0.0011188	0.0048788		0.00089	-0.0020108	0.0037908
SCGN	O76038	OID20457	5	150137464	152180545		0.00385351	0.00260036	0.00545823		0.00509	0.00354	0.00685	2.59	0.226485		0.00616	0.00331016	0.00900984		0.00616	0.003122	0.009198		0.00447	0.0015888	0.0073512
SCGN	O76038	OID20457	8	57407830	59588588		0.00197497	0.00102498	0.00310278		0.00201	0.00105	0.00321	1.23	0.356688		0.002567	0.00075204	0.00438196		0.00191	-0.0005204	0.0043404		0.00206	-0.00039	0.00451
SCGN	O76038	OID20457	9	132264504	134271182		0.00177988	0.000912819	0.00288881		0.00186	0.00099	0.00299	1.33	0.297683		0.0025	0.0005498	0.0044502		0.00314	-1.56e-05	0.0062956		0.00151	-0.0015084	0.0045284
SCGN	O76038	OID20457	11	1185596	3211323		0.00155837	0.000740849	0.00256919		0.00188	0.000987	0.00303	1.72	0.128934		0.002463	0.000209	0.004717		0.00103	-0.0020472	0.0041072		0.000785	-0.0022726	0.0038426
SCGN	O76038	OID20457	19	47594406	49775046		0.0109583	0.00866494	0.0137338		0.011	0.00865	0.0137	1.32	0.435083		0.008178	0.0051106	0.0112454		0.012	0.0082172	0.0157828		0.0118	0.0080368	0.0155632
AIDA	Q96BJ3	OID30956	6	25500000	34000000		0.00283434	0.00165401	0.0041848		0.0047	0.0032	0.00643	3.02	0.273986		0.00558	0.00266548	0.00849452		0.0194	0.0091884	0.0296116		0.0113	0.0012452	0.0213548
KLRD1	Q13241	OID20632	2	109820777	112096947		0.00468236	0.00320834	0.00641211		0.0066	0.00485	0.0086	2.92	0.193087		0.006939	0.00386964	0.0100084		0.00657	0.003924	0.009216		0.00661	0.003964	0.009256
KLRD1	Q13241	OID20632	3	45912231	48538475		0.00271457	0.00157767	0.00401597		0.0038	0.00248	0.00532	2.3	0.272487		0.003633	0.00143192	0.00583408		0.00719	0.0043676	0.0100124		0.00597	0.0032848	0.0086552
KLRD1	Q13241	OID20632	5	131477658	133499703		0.00190329	0.00100212	0.00302972		0.00197	0.00102	0.00307	1.3	0.306018		0.002354	0.00059196	0.00411604		0.0044	0.0019304	0.0068696		0.00187	-0.000286	0.004026
KLRD1	Q13241	OID20632	9	135190645	137218808		0.00128339	0.00053776	0.00229516		0.00135	0.000616	0.00226	1.32	0.294836		0.001891	-4.156e-05	0.00382356		6.69e-05	-0.0027751	0.0029089		0.00111	-0.0018496	0.0040696
KLRD1	Q13241	OID20632	12	8889200	12139912		0.0920623	0.084989	0.0988813		0.112	0.105	0.119	7.83	0.215865		0.098623	0.084119	0.113127		0.132	0.123572	0.140428		0.108	0.10018	0.11582
KLRD1	Q13241	OID20632	12	109921908	113781063		0.00534034	0.00380873	0.00703313		0.00538	0.00378	0.00719	1.24	0.439432		0.00497	0.00248472	0.00745528		0.00662	0.0034448	0.0097952		0.00596	0.0028436	0.0090764
KLRD1	Q13241	OID20632	14	64359493	66694109		0.00156224	0.000737919	0.00253902		0.00173	0.000851	0.00279	1.58	0.283663		0.002755	0.00092436	0.00458564		0.0042	0.0016324	0.0067676		0.00279	0.0003792	0.0052008
KLRD1	Q13241	OID20632	17	34433630	36494228		0.00184098	0.000986401	0.00293484		0.00263	0.00157	0.00388	2.27	0.209941		0.004117	0.00182772	0.00640628		0.00546	0.0025984	0.0083216		0.00334	0.000694	0.005986
KLRD1	Q13241	OID20632	17	63039089	65085771		0.00109302	0.000447033	0.00197139		0.00119	0.000501	0.00211	1.36	0.14935		0.001556	-4.532e-05	0.00315732		0.00142	-0.00050472	0.00334472		0.000855	-0.00098544	0.00269544
KLRD1	Q13241	OID20632	19	15356948	17356948		0.00117698	0.000474374	0.00211824		0.00123	0.000532	0.00214	1.28	0.211872		0.002133	0.00023964	0.00402636		0.00155	-0.0010372	0.0041372		0.00125	-0.0013176	0.0038176
KLRD1	Q13241	OID20632	19	50714152	53152973		0.0260295	0.022386	0.029758		0.0308	0.0268	0.035	3.4	0.225983		0.026236	0.020403	0.032069		0.0359	0.0304512	0.0413488		0.0267	0.0217216	0.0316784
KLRD1	Q13241	OID20632	19	53805570	55872817		0.00116689	0.000473223	0.00199503		0.00123	0.000512	0.00216	1.31	0.199976		0.003696	0.00121856	0.00617344		0.00374	0.0003296	0.0071504		0.00141	-0.0018044	0.0046244
CAMSAP1	Q5T5Y3	OID31070	3	55814971	57846416		0.00347485	0.00216883	0.00488277		0.00351	0.00221	0.00505	1.24	0.365023		0.002763	0.00075596	0.00477004		0.00194	-0.0002552	0.0041352		0.00242	0.000166	0.004674
RAB6A	P20340	OID20608	3	185645352	187886010		0.0185814	0.0154075	0.0217234		0.024	0.0204	0.0278	3.52	0.174155		0.021135	0.015894	0.026376		0.0287	0.0238196	0.0335804		0.0199	0.0155488	0.0242512
RAB6A	P20340	OID20608	4	185061301	187464194		0.0826833	0.0762967	0.0891565		0.0887	0.0821	0.0955	4.11	0.206001		0.052565	0.043745	0.061385		0.0922	0.0846932	0.0997068		0.0778	0.070744	0.084856
RAB6A	P20340	OID20608	5	175911287	178563150		0.0195634	0.0164457	0.0230473		0.0197	0.0165	0.0231	1.45	0.241483		0.018389	0.0133224	0.0234556		0.0234	0.0190488	0.0277512		0.0174	0.0134408	0.0213592
RAB6A	P20340	OID20608	11	72684760	74957507		0.00136464	0.000583331	0.0023258		0.00152	0.00073	0.00249	1.52	0.131649		0.001778	9.436e-05	0.00346164		0.00142	-0.000834	0.003674		0.00168	-0.0006132	0.0039732
RAB6A	P20340	OID20608	16	55951602	57971567		0.00257065	0.00148191	0.00382107		0.00275	0.00163	0.00407	1.49	0.293817		0.003108	0.00108136	0.00513464		0.00081	-0.0018948	0.0035148		0.00187	-0.0009328	0.0046728
LGALS7_LGALS7B	P47929	OID21406	1	150653920	156215184		0.00169849	0.00085276	0.00275376		0.00576	0.00416	0.00761	4.11	0.143706		0.007507	0.00423968	0.0107743		0.0104	0.0062448	0.0145552		0.00714	0.00322	0.01106
LGALS7_LGALS7B	P47929	OID21406	3	180802378	182802378		0.00140969	0.000652186	0.00242805		0.00147	0.000695	0.00243	1.31	0.34706		0.002419	0.00038648	0.00445152		0.00308	0.000728	0.005432		0.00158	-0.0005956	0.0037556
LGALS7_LGALS7B	P47929	OID21406	9	132155959	134536945		0.0493744	0.0441958	0.0545399		0.056	0.0508	0.0616	2.41	0.189656		0.03257	0.0260373	0.0391027		0.0641	0.0574948	0.0707052		0.0553	0.0490476	0.0615524
LGALS7_LGALS7B	P47929	OID21406	15	39853721	41853721		0.00131114	0.000588795	0.00229542		0.00149	0.000685	0.00249	1.58	0.105577		0.002383	0.00055628	0.00420972		0.00251	0.0001384	0.0048816		0.00176	-0.0005136	0.0040336
LGALS7_LGALS7B	P47929	OID21406	16	30106377	32155858		0.00167437	0.000849647	0.0028411		0.00212	0.00113	0.00329	2.03	0.298367		0.002469	0.00063444	0.00430356		0.00253	0.000472	0.004588		0.0023	0.0002812	0.0043188
LGALS7_LGALS7B	P47929	OID21406	19	37254675	39979931		0.0266838	0.0230146	0.0308573		0.0341	0.0299	0.0386	6.3	0.204119		0.029664	0.0222924	0.0370356		0.035	0.0299236	0.0400764		0.0243	0.0198312	0.0287688
LGALS7_LGALS7B	P47929	OID21406	19	47710027	49710027		0.00136617	0.000622695	0.00233244		0.00139	0.00063	0.00237	1.2	0.444877		0.001987	0.00029552	0.00367848		0.00053	-0.0021356	0.0031956		0.001	-0.0017244	0.0037244
GPD1	P21695	OID31358	12	48643965	52365624		0.00208731	0.00112825	0.00325674		0.00496	0.00347	0.00667	3.77	0.0639026		0.008139	0.00443852	0.0118395		0.0121	0.0082976	0.0159024		0.00434	0.0011452	0.0075348
ROBO1	Q9Y6N7	OID20734	1	7846242	9858254		0.00163321	0.000803705	0.00268574		0.00187	0.000977	0.003	1.67	0.402967		0.003081	0.00097988	0.00518212		0.00195	-0.0004804	0.0043804		0.00156	-0.0008312	0.0039512
ROBO1	Q9Y6N7	OID20734	1	198005775	200057200		0.00202219	0.00107428	0.00325257		0.00228	0.00126	0.00346	1.74	0.194731		0.003481	0.00135048	0.00561152		0.00462	0.0022092	0.0070308		0.00301	0.0007756	0.0052444
ROBO1	Q9Y6N7	OID20734	3	77145523	82024829		0.0171127	0.0142845	0.020411		0.0326	0.0285	0.0368	7.21	0.21487		0.042354	0.033042	0.051666		0.0558	0.049724	0.061876		0.0337	0.0286236	0.0387764
ROBO1	Q9Y6N7	OID20734	3	97628117	99715649		0.0022091	0.00119034	0.00339704		0.00237	0.00135	0.00365	1.51	0.359835		0.003731	0.00148288	0.00597912		0.00567	0.0029848	0.0083552		0.00371	0.0012208	0.0061992
ROBO1	Q9Y6N7	OID20734	5	38418785	40430709		0.00171748	0.000849452	0.00274904		0.00356	0.00229	0.00507	3.22	0.180009		0.005082	0.00227724	0.00788676		0.00377	0.0012808	0.0062592		0.00144	-0.0007748	0.0036548
ROBO1	Q9Y6N7	OID20734	8	8325848	10325848		0.00158254	0.000765481	0.00258035		0.00196	0.00104	0.0031	1.89	0.165047		0.001701	0.0001526	0.0032494		0.00187	-0.0008152	0.0045552		0.00231	-0.0004144	0.0050344
ROBO1	Q9Y6N7	OID20734	9	132220383	134317691		0.00175026	0.000880558	0.00287857		0.00186	0.000955	0.00297	1.39	0.0775172		0.004018	0.0015876	0.0064484		0.00208	-0.0010168	0.0051768		0.00255	-0.000586	0.005686
ROBO1	Q9Y6N7	OID20734	10	16664167	19009506		0.00795385	0.00606877	0.0101446		0.0124	0.00991	0.0151	4.18	0.218525		0.017749	0.0125276	0.0229704		0.0197	0.0155644	0.0238356		0.0102	0.0067504	0.0136496
ROBO1	Q9Y6N7	OID20734	11	60774534	62774534		0.0014763	0.000692206	0.0024665		0.00178	0.000916	0.00286	1.77	0.317048		0.003537	0.0013222	0.0057518		0.00446	0.0017552	0.0071648		0.00273	0.0002212	0.0052388
ROBO1	Q9Y6N7	OID20734	12	110270654	113468611		0.00192784	0.00100796	0.00302743		0.00204	0.00109	0.00319	1.45	0.41395		0.00234	0.0006446	0.0040354		0.00322	0.0006132	0.0058268		0.00239	-0.0001384	0.0049184
ROBO1	Q9Y6N7	OID20734	17	6085977	8308464		0.00124683	0.00054771	0.00215597		0.00212	0.00117	0.00329	2.45	0.295891		0.003747	0.00144008	0.00605392		0.00334	0.000204	0.006476		0.0026	-0.0004772	0.0056772
ROBO1	Q9Y6N7	OID20734	17	68085137	70280242		0.00165073	0.000818891	0.00268797		0.00176	0.000886	0.0028	1.38	0.0652844		0.001868	0.00015496	0.00358104		0.000728	-0.0017416	0.0031976		0.00159	-0.0009776	0.0041576
DKK1	O94907	OID21066	1	155901526	157904629		0.00126513	0.000557573	0.00219754		0.00249	0.00145	0.00374	2.8	0.126402		0.004035	0.00167516	0.00639484		0.00328	0.0005752	0.0059848		0.00295	0.0002844	0.0056156
DKK1	O94907	OID21066	3	17197291	19269920		0.00122863	0.000550197	0.0022055		0.0013	0.000573	0.0022	1.37	0.192173		0.0022	0.00033212	0.00406788		0.00267	0.0004944	0.0048456		0.0023	0.0001636	0.0044364
DKK1	O94907	OID21066	3	55814971	57831748		0.00375312	0.00242083	0.00531971		0.0038	0.00244	0.00533	1.29	0.35915		0.004888	0.00215772	0.00761828		0.00494	0.002392	0.007488		0.00403	0.00158	0.00648
DKK1	O94907	OID21066	3	122114156	124134833		0.00144574	0.000657801	0.00246892		0.0015	0.000757	0.0025	1.3	0.372364		0.001783	3.468e-05	0.00353132		0.00211	-0.000242	0.004462		0.00119	-0.0010444	0.0034244
DKK1	O94907	OID21066	4	81927164	84058074		0.00126069	0.000541345	0.00217252		0.00129	0.000562	0.00222	1.21	0.187592		0.001354	-0.0001846	0.0028926		0.000452	-0.001802	0.002706		0.000756	-0.0015372	0.0030492
DKK1	O94907	OID21066	4	100848536	102911102		0.00201143	0.00114175	0.00315781		0.00268	0.00159	0.00401	2.27	0.212072		0.002375	0.0006306	0.0041194		0.00306	0.0007864	0.0053336		0.00242	0.0002248	0.0046152
DKK1	O94907	OID21066	7	79573092	81660086		0.00198248	0.0010885	0.00315741		0.00219	0.00122	0.00338	1.56	0.329124		0.003777	0.00150732	0.00604668		0.00386	0.0012924	0.0064276		0.0026	0.0001696	0.0050304
DKK1	O94907	OID21066	8	104274504	106581477		0.0154311	0.0125563	0.0185429		0.0155	0.0127	0.0186	1.36	0.257904		0.014393	0.00977916	0.0190068		0.0211	0.0171212	0.0250788		0.017	0.0133152	0.0206848
DKK1	O94907	OID21066	10	51309144	53679968		0.00548287	0.00386455	0.00745441		0.0121	0.0096	0.0148	4.26	0.291702		0.012602	0.0084076	0.0167964		0.0161	0.012278	0.019922		0.00881	0.0055368	0.0120832
DKK1	O94907	OID21066	10	62001331	64640592		0.0102899	0.00800328	0.0127451		0.0104	0.00822	0.0128	1.36	0.365941		0.006824	0.00397612	0.00967188		0.0124	0.0089896	0.0158104		0.0109	0.0076268	0.0141732
DKK1	O94907	OID21066	10	101463206	103720118		0.0027088	0.00162394	0.00400466		0.00343	0.00217	0.00489	2.34	0.32093		0.003642	0.00138212	0.00590188		0.00628	0.0036928	0.0088672		0.00352	0.0012464	0.0057936
DKK1	O94907	OID21066	15	63868190	65868193		0.00112693	0.000452008	0.00199164		0.0022	0.00122	0.00339	2.66	0.0976093		0.002558	0.00067052	0.00444548		0.00241	0.0001952	0.0046248		0.0019	-0.000256	0.004056
DKK1	O94907	OID21066	16	52170059	54256647		0.00147597	0.000689444	0.00243446		0.00152	0.000716	0.00255	1.25	0.277523		0.002688	0.0006594	0.0047166		0.00288	0.0002536	0.0055064		0.00108	-0.0013308	0.0034908
DKK1	O94907	OID21066	16	80809681	82859290		0.00224697	0.00123178	0.00346391		0.0024	0.00136	0.00367	1.51	0.167602		0.004486	0.00183412	0.00713788		0.00471	0.0012212	0.0081988		0.00223	-0.0010628	0.0055228
DKK1	O94907	OID21066	16	87490472	89521205		0.000688054	0.000172131	0.00136959		0.002	0.00108	0.00316	2.87	0.111799		0.002789	0.00065652	0.00492148		0.00491	0.0017544	0.0080656		0.00153	-0.001312	0.004372
DKK1	O94907	OID21066	19	53960568	56063539		0.00828465	0.00620302	0.0104245		0.00886	0.0068	0.0112	2.04	0.203191		0.008001	0.00498064	0.0110214		0.00717	0.0034068	0.0109332		0.00802	0.004198	0.011842
DKK1	O94907	OID21066	20	18261036	20348962		0.00258948	0.00148534	0.00383616		0.00281	0.00167	0.00418	1.6	0.283559		0.003433	0.0013848	0.0054812		0.00195	-0.0006568	0.0045568		0.00229	-0.000356	0.004936
TXLNA	P40222	OID20952	3	55814971	57908042		0.00593973	0.00416338	0.00793659		0.006	0.00429	0.00793	1.3	0.361312		0.006919	0.00363404	0.010204		0.00656	0.003816	0.009304		0.00578	0.0031144	0.0084456
TXLNA	P40222	OID20952	7	105667613	107733272		0.00237919	0.00136862	0.00366042		0.00246	0.00141	0.00367	1.32	0.41686		0.002489	0.00065836	0.00431964		0.000359	-0.0020126	0.0027306		0.00149	-0.0010188	0.0039988
TXLNA	P40222	OID20952	11	0	1270715		0.00158298	0.000770487	0.002624		0.00161	0.00079	0.00267	1.21	0.231634		0.00187	0.0001648	0.0035752		0.0019	-0.00055	0.00435		0.00102	-0.0013124	0.0033524
CXCL10	P02778	OID20697	3	45236086	47445120		0.00168741	0.00082604	0.00278931		0.00175	0.000895	0.0028	1.32	0.164603		0.00268	0.00070824	0.00465176		0.00438	0.0018124	0.0069476		0.00188	-0.0003936	0.0041536
CXCL10	P02778	OID20697	4	74374409	77628159		0.00293945	0.00180296	0.00430076		0.00701	0.00516	0.00911	4.51	0.17932		0.009097	0.0054612	0.0127328		0.0135	0.009678	0.017322		0.00527	0.0021144	0.0084256
CXCL10	P02778	OID20697	12	109921908	113781063		0.0059594	0.00415508	0.0078906		0.00605	0.00432	0.00795	1.36	0.429476		0.005696	0.00297748	0.00841452		0.0083	0.004968	0.011632		0.00667	0.0034752	0.0098648
TEX101	Q9BY14	OID30971	19	41762304	44607738		0.0515406	0.0464899	0.0568711		0.0547	0.0495	0.0599	3.11	0.25044		0.087088	0.0708749	0.103301		0.0579	0.051726	0.064074		0.015	0.0111192	0.0188808
GNAS	O95467	OID31008	6	25500000	34000000		0.00224553	0.0012601	0.00347851		0.00397	0.00261	0.00554	2.29	0.376391		0.005104	0.00240116	0.00780684		0.0191	0.0091236	0.0290764		0.0125	0.0026804	0.0223196
CTSZ	Q9UBR2	OID20365	6	25500000	34000000		0.00159651	0.000764678	0.00260343		0.00188	0.000987	0.00299	1.62	0.152245		0.00355	0.00117252	0.00592748		0.028	0.0178276	0.0381724		0.00952	-0.00028	0.01932
ARHGEF5	Q12774	OID30871	6	25500000	34000000		0.00160955	0.000763439	0.00264396		0.00179	0.000908	0.00288	1.46	0.123513		0.003233	0.00080456	0.00566144		0.00645	-0.0035264	0.0164264		0.005	-0.0049568	0.0149568
CNTN1	Q12860	OID20307	7	138020873	140247279		0.00384358	0.00249691	0.0053621		0.00685	0.00502	0.00887	3.23	0.258991		0.007752	0.00471008	0.0107939		0.00705	0.0038552	0.0102448		0.00592	0.0028232	0.0090168
CNTN1	Q12860	OID20307	10	16833858	18850189		0.00160894	0.000785172	0.00261824		0.00182	0.000945	0.00289	1.61	0.300075		0.002548	0.00053116	0.00456484		0.00319	0.0005636	0.0058164		0.00171	-0.0007596	0.0041796
CNTN1	Q12860	OID20307	12	36785040	38785040		0.000298682	3.37442e-05	0.000769065		0.00044	0.000102	0.000973	1.31	0.0764279		0.001268	-0.00037644	0.00291244		0.00159	0.00022388	0.00295612		0.000495	-0.00062416	0.00161416
CNTN1	Q12860	OID20307	12	38800139	42535785		0.013925	0.0112164	0.0167046		0.0679	0.0621	0.0739	12.4	0.167406		0.083968	0.068241	0.099695		0.109	0.101278	0.116722		0.0731	0.0665144	0.0796856
CNTN1	Q12860	OID20307	16	0	1565048		0.0561612	0.0509271	0.0617435		0.0606	0.0551	0.0662	2.81	0.230248		0.032275	0.0251269	0.0394231		0.0634	0.0571084	0.0696916		0.0585	0.0524044	0.0645956
CNTN1	Q12860	OID20307	17	6085977	8288706		0.00050891	0.000109248	0.00109423		0.000772	0.000265	0.0015	1.52	0.120004		0.002945	0.00079488	0.00509512		0.00174	-0.0012196	0.0046996		0.00218	-0.0008188	0.0051788
CD7	P09564	OID30543	5	131416928	133474065		0.00157401	0.000733113	0.00258732		0.0022	0.00119	0.00339	2.14	0.23667		0.002836	0.00086816	0.00480384		0.00361	0.0011796	0.0060404		0.00236	8.64e-05	0.0046336
CD7	P09564	OID30543	12	88329911	90738370		0.00642768	0.00465366	0.00846396		0.00908	0.007	0.0114	2.46	0.297816		0.006632	0.00382332	0.00944068		0.00848	0.0055008	0.0114592		0.00799	0.00505	0.01093
CD7	P09564	OID30543	12	109921908	113797469		0.00779776	0.0057881	0.0099201		0.00782	0.00587	0.01	1.2	0.449533		0.005132	0.00272316	0.00754084		0.00804	0.0046492	0.0114308		0.00742	0.004088	0.010752
CD7	P09564	OID30543	17	80402852	84051906		0.105049	0.0976677	0.112178		0.115	0.108	0.123	4.17	0.0846666		0.060899	0.050364	0.071434		0.121	0.112572	0.129428		0.111	0.102846	0.119154
TP53I3	Q53FA7	OID30632	2	22358999	26317411		0.0876063	0.0810223	0.0943468		0.112	0.104	0.119	5.14	0.104225		0.062592	0.0516591	0.0735249		0.127	0.118415	0.135585		0.104	0.0960424	0.111958
TP53I3	Q53FA7	OID30632	3	55814971	57831748		0.00308394	0.00190781	0.00457331		0.00324	0.00204	0.00466	1.44	0.33231		0.003019	0.000765	0.005273		0.00457	0.0019828	0.0071572		0.00226	-5.28e-05	0.0045728
TP53I3	Q53FA7	OID30632	8	104500600	106580979		0.00357022	0.00232685	0.00516586		0.00365	0.00243	0.00521	1.35	0.262467		0.002947	0.00104384	0.00485016		0.00283	0.0004584	0.0052016		0.00401	0.0015012	0.0065188
TP53I3	Q53FA7	OID30632	10	62128096	64597678		0.0020214	0.00106363	0.00321976		0.00207	0.0011	0.00326	1.25	0.378381		0.001918	0.00040292	0.00343308		0.0016	-0.0007912	0.0039912		0.00145	-0.0009216	0.0038216
NRTN	Q99748	OID20465	19	4772284	6805940		0.000221897	1.73993e-05	0.000618314		0.000246	3.09e-05	0.00066	1.04	0.182966		0.001839	-0.0001504	0.0038284		0.00212	-0.0009376	0.0051776		0.000961	-0.001979	0.003901
TXN	P10599	OID30670	9	109215732	111311259		0.00201114	0.00109834	0.00316181		0.00305	0.00186	0.00444	2.73	0.214854		0.003991	0.00170172	0.00628028		0.00419	0.0012892	0.0070908		0.00368	0.0008184	0.0065416
LRIG3	Q6UXM1	OID30450	12	57917446	60071661		0.0030449	0.00183127	0.00442349		0.00506	0.00352	0.00682	3.22	0.143697		0.00526	0.00258852	0.00793148		0.00503	0.0024232	0.0076368		0.00417	0.0016612	0.0066788
TCL1A	P56279	OID20987	1	7397588	9521197		0.00141424	0.000650811	0.00234753		0.0015	0.000695	0.00245	1.37	0.372595		0.002745	0.00072228	0.00476772		0.00251	-0.0001752	0.0051952		0.00121	-0.0013184	0.0037384
TCL1A	P56279	OID20987	4	151079194	153081632		0.000821119	0.000270898	0.00161897		0.00132	0.000601	0.00225	1.96	0.238302		0.002623	0.00065516	0.00459084		0.00228	-9.16e-05	0.0046516		0.00199	-0.0003424	0.0043224
TCL1A	P56279	OID20987	5	87812636	89848703		0.00199772	0.00102246	0.0031392		0.00222	0.00124	0.00342	1.74	0.266216		0.004299	0.00184116	0.00675684		0.00387	0.0015964	0.0061436		0.00374	0.001486	0.005994
TCL1A	P56279	OID20987	5	142809411	145010074		0.00220177	0.00126828	0.00343983		0.00231	0.00131	0.00354	1.46	0.0472239		0.003258	0.00103144	0.00548456		0.00265	0.0003764	0.0049236		0.00172	-0.000436	0.003876
TCL1A	P56279	OID20987	5	157454639	160012157		0.00521003	0.00365943	0.00698046		0.00769	0.00577	0.00985	3.16	0.171201		0.009049	0.00553472	0.0125633		0.0096	0.0061308	0.0130692		0.00599	0.0028344	0.0091456
TCL1A	P56279	OID20987	6	43579132	45596271		0.00117695	0.000478606	0.00206838		0.00124	0.000537	0.00217	1.31	0.387133		0.001953	0.00029876	0.00360724		0.00143	-0.0010788	0.0039388		0.00261	-1.64e-05	0.0052364
TCL1A	P56279	OID20987	6	134081201	136164884		0.00256976	0.00150057	0.00382891		0.00276	0.00164	0.00412	1.51	0.222338		0.002815	0.00096868	0.00466132		0.00189	-0.00056	0.00434		0.00242	-8.88e-05	0.0049288
TCL1A	P56279	OID20987	7	25867540	27867540		0.00148268	0.00069033	0.00245266		0.00154	0.000733	0.00254	1.28	0.225241		0.00292	0.00081496	0.00502504		0.00258	0.000228	0.004932		0.00146	-0.0007548	0.0036748
TCL1A	P56279	OID20987	7	38945120	41075772		0.00137504	0.000612769	0.00235315		0.0014	0.000621	0.00241	1.21	0.332522		0.001699	5.26e-05	0.0033454		0.00291	0.0005972	0.0052228		0.000713	-0.0013058	0.0027318
TCL1A	P56279	OID20987	7	49149587	51149587		0.000875646	0.000311129	0.00161424		0.00183	0.000959	0.00293	2.57	0.249631		0.003159	0.000954	0.005364		0.00272	0.0002504	0.0051896		0.00147	-0.0008624	0.0038024
TCL1A	P56279	OID20987	8	128513151	130652179		0.00199508	0.00108743	0.00320719		0.0025	0.00144	0.00374	1.93	0.281029		0.003549	0.00131264	0.00578536		0.00461	0.0019052	0.0073148		0.0028	0.0002912	0.0053088
TCL1A	P56279	OID20987	10	60940136	62994794		0.00283634	0.00170622	0.0041899		0.00289	0.00173	0.00428	1.29	0.317089		0.003234	0.00112504	0.00534296		0.00317	0.0007984	0.0055416		0.00267	0.0003572	0.0049828
TCL1A	P56279	OID20987	10	95510939	97620380		0.00172584	0.00081464	0.00280985		0.00243	0.00142	0.00369	2.4	0.140299		0.003063	0.00089916	0.00522684		0.00395	0.0013236	0.0065764		0.00139	-0.0009424	0.0037224
TCL1A	P56279	OID20987	13	27029870	29029870		0.000985953	0.000354248	0.00185889		0.0021	0.00118	0.00324	2.22	0.194136		0.001411	-0.000353	0.003175		0.00171	-0.0008772	0.0042972		0.000413	-0.0020174	0.0028434
TCL1A	P56279	OID20987	14	93006387	97029392		0.0455271	0.040672	0.0507012		0.0643	0.0588	0.0702	5.04	0.0976967		0.05128	0.0429755	0.0595845		0.0743	0.0671068	0.0814932		0.0528	0.0463712	0.0592288
TCL1A	P56279	OID20987	15	89400239	91513196		0.00183338	0.000930042	0.00282198		0.00232	0.00132	0.00355	2.08	0.271091		0.003562	0.00130996	0.00581404		0.00341	0.0005288	0.0062912		0.00213	-0.0006336	0.0048936
TCL1A	P56279	OID20987	16	84966425	86988021		0.00271366	0.00159484	0.00398216		0.00296	0.00182	0.00433	1.59	0.227691		0.00466	0.00175332	0.00756668		0.0059	0.0020584	0.0097416		0.0017	-0.001828	0.005228
TCL1A	P56279	OID20987	17	1810824	3828139		0.00199287	0.00107627	0.00315881		0.00204	0.00113	0.00323	1.24	0.45239		0.001909	-5.884e-05	0.00387684		0.000901	-0.0018038	0.0036058		0.0019	-0.0009028	0.0047028
TCL1A	P56279	OID20987	17	38457457	40970224		0.00590715	0.00421217	0.00785961		0.00651	0.00475	0.00852	2.17	0.29053		0.005459	0.0028914	0.0080266		0.00751	0.0043152	0.0107048		0.00746	0.0042652	0.0106548
TCL1A	P56279	OID20987	20	45107215	47107215		0.00134067	0.000590526	0.00232071		0.00152	0.000713	0.00253	1.51	0.228524		0.003113	0.0009766	0.0052494		0.00412	0.0012976	0.0069424		0.00235	-0.0002764	0.0049764
TCL1A	P56279	OID20987	22	40929013	42929013		0.000998225	0.000395606	0.00186222		0.0011	0.000431	0.00193	1.4	0.0292103		0.001357	-0.00016984	0.00288384		0.000991	-0.001067	0.003049		0.00111	-0.0009676	0.0031876
GFRAL	Q6UXV0	OID31091	2	24180349	26263901		0.00110108	0.000415247	0.00194875		0.00116	0.000455	0.00211	1.31	0.286661		0.001615	5.84e-06	0.00322416		0.000364	-0.0016352	0.0023632		0.00122	-0.0008968	0.0033368
GFRAL	Q6UXV0	OID31091	3	97584338	99767796		0.0020462	0.001106	0.0031938		0.00225	0.00125	0.00348	1.59	0.355525		0.002709	0.00084504	0.00457296		0.0036	0.001052	0.006148		0.0024	-1.08e-05	0.0048108
GFRAL	Q6UXV0	OID31091	6	20372403	22398719		0.0020102	0.00108531	0.00322723		0.00366	0.00232	0.00518	2.46	0.222613		0.005739	0.00287152	0.00860648		0.00662	0.003582	0.009658		0.00346	0.000716	0.006204
GFRAL	Q6UXV0	OID31091	6	53032645	58331450		0.0362257	0.0318109	0.0409272		0.184	0.175	0.193	24.9	0.174118		0.194571	0.172043	0.217099		0.217	0.206632	0.227368		0.111	0.102846	0.119154
GFRAL	Q6UXV0	OID31091	8	70459638	72482756		0.00149892	0.000689614	0.00254981		0.00198	0.00104	0.00314	2.04	0.332245		0.003161	0.00106968	0.00525232		0.0036	0.000954	0.006246		0.00203	-0.0004396	0.0044996
GFRAL	Q6UXV0	OID31091	9	131517383	135233018		0.0323788	0.028167	0.0369065		0.0402	0.0355	0.0448	3.45	0.170801		0.031869	0.0256852	0.0380528		0.0448	0.0385084	0.0510916		0.035	0.02912	0.04088
GFRAL	Q6UXV0	OID31091	11	125198461	127481427		0.00594171	0.00425306	0.00796479		0.00909	0.00699	0.0114	4.08	0.198091		0.011844	0.00755748	0.0161305		0.0135	0.009678	0.017322		0.00394	0.000902	0.006978
GFRAL	Q6UXV0	OID31091	14	34020189	36035513		0.000678779	0.000180193	0.0013555		0.00104	0.000406	0.00187	1.74	0.186028		0.001143	-0.00020548	0.00249148		0.00226	-0.0001704	0.0046904		0.00145	-0.0008824	0.0037824
GFRAL	Q6UXV0	OID31091	17	6166093	8203059		0.00045393	8.54935e-05	0.00101332		0.000524	0.000138	0.0011	1.17	0.0915721		0.002657	0.0003736	0.0049404		0.00367	0.0005536	0.0067864		0.00116	-0.0017212	0.0040412
GFRAL	Q6UXV0	OID31091	20	40000894	42313876		0.00281709	0.00166213	0.00413782		0.00301	0.00186	0.00437	1.63	0.191985		0.005096	0.0024892	0.0077028		0.00522	0.0022016	0.0082384		0.00406	0.0011592	0.0069608
NRP2	O60462	OID21081	6	25500000	34000000		0.00284187	0.00166268	0.0041265		0.00642	0.00466	0.0084	4.03	0.248588		0.009951	0.0057762	0.0141258		0.0325	0.02221	0.04279		0.0155	0.0055432	0.0254568
NADK	O95544	OID20178	6	25500000	34000000		0.00141229	0.000645669	0.00237646		0.00147	0.00068	0.00247	1.28	0.304518		0.001863	0.00023424	0.00349176		0.0176	0.0076236	0.0275764		0.0047	-0.005002	0.014402
PHACTR2	O75167	OID31009	3	55814971	57831748		0.00247173	0.0014289	0.0036376		0.00251	0.00145	0.00384	1.27	0.363257		0.003487	0.00121144	0.00576256		0.00384	0.0014096	0.0062704		0.00276	0.0004668	0.0050532
PHACTR2	O75167	OID31009	6	142405560	144721637		0.0220996	0.0188227	0.0259351		0.0232	0.0199	0.0268	2.64	0.200525		0.024616	0.0179363	0.0312957		0.0263	0.0218116	0.0307884		0.0159	0.0120976	0.0197024
PHACTR2	O75167	OID31009	10	62118358	64605625		0.00167434	0.000842158	0.0027304		0.0017	0.000857	0.00276	1.2	0.41925		0.001432	0.00015408	0.00270992		-0.000138	-0.0022156	0.0019396		0.000867	-0.0013478	0.0030818
LMOD1	P29536	OID30547	1	200740752	202990951		0.018512	0.0152271	0.0217758		0.0248	0.0212	0.0286	4.34	0.120948		0.020917	0.0153761	0.0264579		0.0249	0.0203332	0.0294668		0.0162	0.0122016	0.0201984
FNTA	P49354	OID31381	6	25500000	34000000		0.0033181	0.00207765	0.00483268		0.0036	0.00231	0.00513	1.67	0.120813		0.005056	0.00203956	0.00807244		0.0224	0.0123452	0.0324548		0.00691	-0.0028312	0.0166512
ST13	P50502	OID30624	3	55814971	57831417		0.00258614	0.00150389	0.00392394		0.00261	0.00152	0.00395	1.2	0.368491		0.002589	0.00052512	0.00465288		0.00466	0.002112	0.007208		0.00181	-0.0004048	0.0040248
ST13	P50502	OID30624	22	39821054	42003616		0.0011319	0.000462097	0.00201394		0.00128	0.000561	0.00221	1.47	0.370816		0.001756	9e-05	0.003422		0.0037	0.0014264	0.0059736		0.00229	0.0001928	0.0043872
AMY1A_AMY1B_AMY1C	P0DUB6_P0DTE7_P0DTE8	OID30707	1	100840916	106442919		0.0486121	0.0438257	0.0539884		0.157	0.149	0.166	17.9	0.100834		0.227583	0.203493	0.251673		0.233	0.2222	0.2438		0.11	0.10167	0.11833
AMY1A_AMY1B_AMY1C	P0DUB6_P0DTE7_P0DTE8	OID30707	1	205869829	207983401		0.00245669	0.00137114	0.00382967		0.00252	0.00143	0.00389	1.32	0.417761		0.002389	0.00067204	0.00410596		0.00119	-0.0012012	0.0035812		0.00194	-0.0005296	0.0044096
AMY1A_AMY1B_AMY1C	P0DUB6_P0DTE7_P0DTE8	OID30707	5	43132041	45539351		0.00192358	0.000955699	0.00313948		0.00355	0.00225	0.00508	3.44	0.27228		0.004103	0.00170788	0.00649812		0.00641	0.0036856	0.0091344		0.0058	0.003154	0.008446
AMY1A_AMY1B_AMY1C	P0DUB6_P0DTE7_P0DTE8	OID30707	5	134168717	136176965		0.000902288	0.000310878	0.00172608		0.00101	0.00038	0.0019	1.39	0.36444		0.002339	0.0003496	0.0043284		0.00269	0.0002204	0.0051596		0.0017	-0.0006324	0.0040324
AMY1A_AMY1B_AMY1C	P0DUB6_P0DTE7_P0DTE8	OID30707	9	132205932	134474633		0.00465857	0.00313937	0.006363		0.0047	0.00323	0.00649	1.25	0.18299		0.005751	0.00300308	0.00849892		0.00559	0.0019444	0.0092356		0.00414	0.000612	0.007668
AMY1A_AMY1B_AMY1C	P0DUB6_P0DTE7_P0DTE8	OID30707	10	16833858	18833858		0.00148986	0.000674805	0.00254139		0.00179	0.000897	0.00293	1.79	0.302696		0.003623	0.00128864	0.00595736		0.00245	-0.0002548	0.0051548		0.00236	-0.0003252	0.0050452
AMY1A_AMY1B_AMY1C	P0DUB6_P0DTE7_P0DTE8	OID30707	12	9812919	12308358		0.00332431	0.00204852	0.00484373		0.00535	0.00374	0.00732	3.33	0.183001		0.006437	0.00351856	0.00935544		0.0121	0.0082388	0.0159612		0.00872	0.0051136	0.0123264
AMY1A_AMY1B_AMY1C	P0DUB6_P0DTE7_P0DTE8	OID30707	14	35756991	37805460		0.00134458	0.000583797	0.00233606		0.00157	0.000743	0.00263	1.56	0.296012		0.001976	0.00013164	0.00382036		0.00194	-0.0005296	0.0044096		0.00123	-0.0011416	0.0036016
AMY1A_AMY1B_AMY1C	P0DUB6_P0DTE7_P0DTE8	OID30707	19	47610979	49758111		0.00236995	0.00130588	0.00368602		0.00244	0.00138	0.00375	1.3	0.44253		0.003263	0.00118148	0.00534452		0.00253	-0.0005472	0.0056072		0.00296	-0.0001564	0.0060764
LPO	P22079	OID20963	1	160638511	162653235		0.000997488	0.000371384	0.00181066		0.00106	0.000415	0.00194	1.3	0.119769		0.001832	9.936e-05	0.00356464		0.00162	-0.0010456	0.0042856		0.00111	-0.0014968	0.0037168
LPO	P22079	OID20963	1	201208243	203232671		0.00206211	0.00110085	0.00318159		0.00209	0.00111	0.00334	1.2	0.432863		0.001528	-0.00020464	0.00326064		-0.000411	-0.0028806	0.0020586		0.000884	-0.0017228	0.0034908
LPO	P22079	OID20963	1	205882225	207940410		0.00100382	0.000399605	0.0018824		0.00104	0.000387	0.00187	1.24	0.411233		0.002125	0.00024928	0.00400072		0.00219	-0.0002404	0.0046204		0.000903	-0.0013706	0.0031766
LPO	P22079	OID20963	6	117789854	121016447		0.0110923	0.00866199	0.0137107		0.0184	0.0154	0.0217	5.12	0.165914		0.018957	0.0130202	0.0248938		0.0228	0.018586	0.027014		0.0166	0.0128172	0.0203828
LPO	P22079	OID20963	7	97005564	99410147		0.00294044	0.00177858	0.00426415		0.00365	0.00233	0.00517	2.19	0.351286		0.004848	0.0023588	0.0073372		0.01	0.0067464	0.0132536		0.00783	0.0047724	0.0108876
LPO	P22079	OID20963	10	16746339	19009203		0.00922927	0.00707098	0.0115901		0.0126	0.00989	0.0154	3.46	0.2298		0.015696	0.0107294	0.0206626		0.0167	0.0127408	0.0206592		0.0082	0.0048876	0.0115124
LPO	P22079	OID20963	12	9801659	12311542		0.00308629	0.00189575	0.00459728		0.00512	0.00354	0.00693	3.5	0.163184		0.005612	0.00291308	0.00831092		0.00863	0.005102	0.012158		0.00705	0.0036396	0.0104604
LPO	P22079	OID20963	17	57152206	60602624		0.0322784	0.0281464	0.0363196		0.0376	0.0331	0.0422	5.06	0.160629		0.025194	0.0189475	0.0314405		0.0424	0.0366964	0.0481036		0.0345	0.0291884	0.0398116
LPO	P22079	OID20963	19	4756672	6988649		0.021771	0.0182802	0.0255191		0.038	0.0334	0.0427	5.24	0.161835		0.034882	0.0276476	0.0421164		0.0434	0.0375396	0.0492604		0.0224	0.0176372	0.0271628
LPO	P22079	OID20963	19	16790744	18804850		0.00121602	0.0005073	0.00212534		0.00127	0.000546	0.00224	1.29	0.133274		0.002088	-6.8e-05	0.004244		0.00139	-0.0013932	0.0041732		0.000555	-0.0021302	0.0032402
LPO	P22079	OID20963	19	47590136	49825704		0.0121318	0.00954904	0.0148298		0.0122	0.00966	0.0149	1.32	0.444319		0.009242	0.00592568	0.0125583		0.0178	0.0135468	0.0220532		0.0144	0.010382	0.018418
LPO	P22079	OID20963	20	32185711	34289907		0.00221403	0.00122809	0.00336843		0.00227	0.00126	0.0035	1.34	0.0389102		0.002331	0.00041804	0.00424396		0.00217	-0.0001232	0.0044632		0.00149	-0.0007052	0.0036852
FUT3_FUT5	P21217_Q11128	OID21013	4	97972452	100206154		0.00192512	0.00102447	0.00302007		0.00198	0.00104	0.00312	1.28	0.280001		0.002437	0.0006632	0.0042108		0.00424	0.0017116	0.0067684		0.00212	-0.0001536	0.0043936
FUT3_FUT5	P21217_Q11128	OID21013	5	131408510	133470043		0.00124731	0.000513369	0.00219229		0.0013	0.000572	0.00221	1.26	0.174297		0.00166	0.00011552	0.00320448		0.000537	-0.0014426	0.0025166		0.00135	-0.0007472	0.0034472
FUT3_FUT5	P21217_Q11128	OID21013	8	124463528	126495147		0.00160716	0.00078755	0.00264698		0.0018	0.000912	0.00287	1.55	0.36002		0.003183	0.00116812	0.00519788		0.00126	-0.0012488	0.0037688		0.00259	-5.6e-05	0.005236
FUT3_FUT5	P21217_Q11128	OID21013	9	32385243	34385243		0.000857971	0.000281213	0.00158851		0.000969	0.000359	0.0018	1.42	0.0765976		0.001568	2.548e-05	0.00311052		0.00304	0.0006488	0.0054312		0.00127	-0.0009056	0.0034456
FUT3_FUT5	P21217_Q11128	OID21013	10	4203233	6242594		0.00164029	0.000817447	0.00266373		0.0017	0.000843	0.00276	1.3	0.157236		0.003561	0.00124232	0.00587968		0.00489	0.0016756	0.0081044		0.00247	-0.0005288	0.0054688
FUT3_FUT5	P21217_Q11128	OID21013	10	16803996	18843438		0.00274863	0.00161987	0.00401328		0.00303	0.0019	0.00444	1.68	0.278687		0.003364	0.00122368	0.00550432		0.0036	0.0009148	0.0062852		0.0027	0.0001128	0.0052872
FUT3_FUT5	P21217_Q11128	OID21013	12	30663415	33019901		0.00201268	0.00106528	0.00310125		0.00537	0.00378	0.00714	4.52	0.208749		0.006375	0.00344088	0.00930912		0.0075	0.004364	0.010636		0.00449	0.001648	0.007332
FUT3_FUT5	P21217_Q11128	OID21013	12	119607798	122166449		0.00985862	0.00762006	0.01237		0.0108	0.00852	0.0133	2.66	0.231409		0.008236	0.00495496	0.011517		0.0124	0.0088916	0.0159084		0.0101	0.0067876	0.0134124
FUT3_FUT5	P21217_Q11128	OID21013	14	22216233	24273126		0.00156378	0.000782307	0.00256749		0.00192	0.00104	0.00301	1.8	0.25909		0.00321	0.00099912	0.00542088		0.00272	-0.00022	0.00566		0.00177	-0.001072	0.004612
FUT3_FUT5	P21217_Q11128	OID21013	19	4448809	7402522		0.108186	0.100961	0.115055		0.232	0.222	0.242	15.9	0.160515		0.187828	0.168414	0.207242		0.259	0.248083	0.269917		0.126	0.117415	0.134585
FUT3_FUT5	P21217_Q11128	OID21013	19	18255823	20635342		0.00224962	0.00125616	0.00357057		0.00229	0.00128	0.0035	1.27	0.0813817		0.00253	0.00060528	0.00445472		0.00288	0.0003712	0.0053888		0.0017	-0.0006716	0.0040716
FUT3_FUT5	P21217_Q11128	OID21013	19	47642611	49766302		0.00344132	0.00219481	0.00500133		0.00349	0.00221	0.00495	1.26	0.42608		0.003575	0.0015464	0.0056036		0.00386	0.0008416	0.0068784		0.00372	0.0007212	0.0067188
FUT3_FUT5	P21217_Q11128	OID21013	20	43411929	45411929		0.000456078	9.32246e-05	0.00101832		0.000703	0.000233	0.00138	1.4	0.086622		0.000408	-0.0009444	0.0017604		-0.000938	-0.0031528	0.0012768		0.000105	-0.0022274	0.0024374
FGFBP3	Q8TAT2	OID31108	6	25500000	34000000		0.00217737	0.00117578	0.00344107		0.0032	0.00199	0.00461	2.51	0.304472		0.004483	0.00178016	0.00718584		0.0209	0.010904	0.030896		0.00998	0.0001996	0.0197604
NAPRT	Q6XQN6	OID31114	8	142119030	144887560		0.0593428	0.0538866	0.0647673		0.0652	0.0595	0.0712	6.14	0.177906		0.064	0.0519754	0.0760246		0.0729	0.0661772	0.0796228		0.0501	0.0442788	0.0559212
ERMAP	Q96PL5	OID30539	1	24235176	26540347		0.00383533	0.00245321	0.00543848		0.00395	0.00255	0.00559	1.4	0.395283		0.004157	0.001903	0.006411		0.00324	0.0004372	0.0060428		0.00441	0.0014896	0.0073304
ERMAP	Q96PL5	OID30539	1	41157271	43896214		0.00407718	0.00263453	0.0057364		0.0118	0.00941	0.0145	5.16	0.249292		0.011493	0.0074162	0.0155698		0.0128	0.0092328	0.0163672		0.00995	0.0065984	0.0133016
ERMAP	Q96PL5	OID30539	2	61292900	63296430		0.00139011	0.000615705	0.00238102		0.00154	0.000735	0.00257	1.54	0.146432		0.002465	0.0005344	0.0043956		0.003	0.0008048	0.0051952		0.00252	0.0004032	0.0046368
ERMAP	Q96PL5	OID30539	4	141525761	145336529		0.0264853	0.0226754	0.0305329		0.0393	0.0348	0.0442	4.14	0.145553		0.034348	0.0261474	0.0425486		0.0462	0.0405356	0.0518644		0.0344	0.029304	0.039496
ERMAP	Q96PL5	OID30539	7	49353128	51540494		0.00396518	0.00259014	0.00575259		0.00541	0.00379	0.00725	2.27	0.230911		0.00462	0.00223272	0.00700728		0.00588	0.0030184	0.0087416		0.00428	0.0015752	0.0069848
ERMAP	Q96PL5	OID30539	8	104558736	106580979		0.00157837	0.000743005	0.00256816		0.00166	0.000827	0.00274	1.38	0.256916		0.002655	0.00065188	0.00465812		0.00363	0.0011996	0.0060604		0.00234	6.64e-05	0.0046136
ERMAP	Q96PL5	OID30539	9	132263362	134279427		0.00171205	0.00085446	0.00282256		0.00186	0.000952	0.00298	1.44	0.183532		0.003033	0.00079468	0.00527132		0.00248	-0.0006364	0.0055964		0.00169	-0.001348	0.004728
ERMAP	Q96PL5	OID30539	21	39971905	42363827		0.104388	0.097229	0.111991		0.112	0.104	0.12	3.12	0.255394		0.077478	0.0664275	0.0885285		0.118	0.109572	0.126428		0.0875	0.0799344	0.0950656
CD207	Q9UJ71	OID21298	1	211713971	213833385		0.00105502	0.000404885	0.00196367		0.00111	0.000428	0.002	1.28	0.153543		0.00189	0.00025732	0.00352268		0.000418	-0.0018948	0.0027308		0.00143	-0.0010004	0.0038604
CD207	Q9UJ71	OID21298	2	11540194	13576166		0.00360111	0.00228889	0.00511542		0.00377	0.00244	0.00535	1.51	0.235145		0.005508	0.0026856	0.0083304		0.00506	0.0021004	0.0080196		0.00314	0.0003764	0.0059036
CD207	Q9UJ71	OID21298	2	69432153	72481351		0.102003	0.094577	0.10906		0.217	0.207	0.226	12	0.197284		0.229196	0.202801	0.255591		0.234	0.223553	0.244447		0.157	0.147906	0.166094
CD207	Q9UJ71	OID21298	2	201361648	203763164		0.00218799	0.00116425	0.00337264		0.0023	0.00127	0.00355	1.43	0.267434		0.003166	0.00114328	0.00518872		0.00326	0.000908	0.005612		0.00316	0.000808	0.005512
CD207	Q9UJ71	OID21298	3	184218937	186357447		0.00122531	0.000509202	0.00219482		0.00127	0.000534	0.00223	1.26	0.201944		0.001924	0.00010316	0.00374484		0.00137	-0.0013152	0.0040552		0.00165	-0.0010548	0.0043548
CD207	Q9UJ71	OID21298	6	89098633	91325422		0.00628999	0.00446712	0.00819217		0.00646	0.00469	0.00852	1.56	0.303484		0.007543	0.00450108	0.0105849		0.00965	0.0063376	0.0129624		0.00819	0.0050148	0.0113652
CD207	Q9UJ71	OID21298	7	27688511	30092663		0.00234262	0.00128776	0.00353163		0.0036	0.00235	0.00509	2.61	0.220928		0.00506	0.00237284	0.00774716		0.00565	0.0023964	0.0089036		0.00302	1.6e-06	0.0060384
CD207	Q9UJ71	OID21298	8	114416489	116632829		0.00329241	0.00211997	0.00479936		0.00371	0.00238	0.00525	1.89	0.360015		0.002969	0.00113444	0.00480356		0.00275	0.000398	0.005102		0.00292	0.0005484	0.0052916
CD207	Q9UJ71	OID21298	9	132263362	134279427		0.00228572	0.00126721	0.00349677		0.00232	0.00129	0.00356	1.22	0.182477		0.003619	0.00134344	0.00589456		0.00189	-0.0011676	0.0049476		0.0025	-0.0006164	0.0056164
CD207	Q9UJ71	OID21298	10	88028716	90066717		0.00132935	0.000579865	0.00236274		0.0014	0.000617	0.0024	1.33	0.211825		0.002379	0.00051112	0.00424688		0.00291	0.0002836	0.0055364		0.00214	-0.0003884	0.0046684
CD207	Q9UJ71	OID21298	12	53300776	55304624		0.000779673	0.000236111	0.00150254		0.000812	0.000241	0.00157	1.21	0.105749		6.4e-05	-0.00111592	0.00124392		0.00202	-0.0003712	0.0044112		0.000663	-0.0015714	0.0028974
CD207	Q9UJ71	OID21298	12	119631312	122051854		0.00749331	0.00552351	0.00974256		0.00813	0.00612	0.0104	2.24	0.273129		0.006952	0.00403552	0.00986848		0.00756	0.0044436	0.0106764		0.00873	0.005496	0.011964
CD207	Q9UJ71	OID21298	15	77936857	79964936		0.00134063	0.000599746	0.00236155		0.00155	0.000732	0.00264	1.52	0.116913		0.001105	-0.00053944	0.00274944		0.000796	-0.0018696	0.0034616		0.0008	-0.0018656	0.0034656
CD207	Q9UJ71	OID21298	16	69660097	71679884		0.00163997	0.000795954	0.00264424		0.00169	0.000835	0.00284	1.3	0.122254		0.002655	0.00060288	0.00470712		0.00417	0.001818	0.006522		0.00305	0.0008352	0.0052648
CD207	Q9UJ71	OID21298	16	84988018	86988018		0.00117815	0.000437984	0.00211568		0.00172	0.000888	0.0028	1.99	0.207952		0.00433	0.00147036	0.00718964		0.00668	0.0027404	0.0106196		0.000914	-0.0025748	0.0044028
CD207	Q9UJ71	OID21298	19	50805837	52840169		0.00241735	0.00135497	0.00364875		0.00251	0.00146	0.00377	1.39	0.257276		0.003776	0.0014436	0.0061084		0.00198	-0.0012148	0.0051748		0.00311	-0.0001828	0.0064028
SFTPD	P35247	OID20214	1	154179017	156215184		0.000886544	0.000309887	0.00167793		0.000938	0.000357	0.00172	1.28	0.385672		0.001481	-2.72e-06	0.00296472		0.0019	-0.0003736	0.0041736		0.00132	-0.0008752	0.0035152
SFTPD	P35247	OID20214	1	206095679	208113036		0.00113743	0.000476694	0.00208935		0.00117	0.00047	0.00205	1.22	0.0497911		0.000994	-0.000525	0.002513		0.00324	0.0007508	0.0057292		0.000413	-0.0017234	0.0025494
SFTPD	P35247	OID20214	4	56071696	58089068		0.000679093	0.00019775	0.00135698		0.000712	0.000202	0.00144	1.2	0.356499		0.000914	-0.00066184	0.00248984		0.000708	-0.0017028	0.0031188		0.000481	-0.0019102	0.0028722
SFTPD	P35247	OID20214	4	87879741	90118697		0.00213821	0.00117857	0.00329572		0.00234	0.00131	0.00352	1.61	0.313205		0.003066	0.00106876	0.00506324		0.00328	0.000536	0.006024		0.00325	0.000506	0.005994
SFTPD	P35247	OID20214	5	94691265	96702699		0.000723692	0.000203679	0.00145957		0.000777	0.00026	0.00152	1.26	0.40866		0.001175	-0.0003636	0.0027136		0.000582	-0.0015544	0.0027184		0.000893	-0.0012826	0.0030686
SFTPD	P35247	OID20214	5	128879988	131088391		0.00115709	0.000463799	0.00198185		0.0012	0.000495	0.00207	1.3	0.155086		0.001607	0.00010564	0.00310836		0.00107	-0.0007822	0.0029222		0.00132	-0.00056944	0.00320944
SFTPD	P35247	OID20214	9	105539317	107768363		0.00600628	0.00425011	0.00799749		0.00961	0.00744	0.012	3.37	0.325325		0.009984	0.00643052	0.0135375		0.0114	0.0079504	0.0148496		0.00814	0.0049452	0.0113348
SFTPD	P35247	OID20214	10	78266706	81671698		0.294307	0.283906	0.305358		0.394	0.382	0.405	9.18	0.20434		0.415664	0.384833	0.446495		0.544	0.532044	0.555956		0.414	0.402122	0.425878
SFTPD	P35247	OID20214	11	219991	2219991		0.000286768	3.67419e-05	0.000745114		0.000324	5.74e-05	0.000771	1.06	0.157455		NA	NA	NA		-0.000688	-0.0034712	0.0020952		-0.000159	-0.0029814	0.0026634
SFTPD	P35247	OID20214	13	108250760	110265867		0.000246819	2.59349e-05	0.000661809		0.000259	3.18e-05	0.000687	1.02	0.197187		0.000986	-0.00066824	0.00264024		0.00207	-0.0007916	0.0049316		0.000136	-0.00251	0.002782
SFTPD	P35247	OID20214	16	83319108	85409983		0.00667638	0.00488494	0.00870497		0.0123	0.00985	0.0151	4.53	0.247504		0.014381	0.00996904	0.018793		0.0145	0.0101292	0.0188708		0.00797	0.0040304	0.0119096
SFTPD	P35247	OID20214	17	44495053	47788132		0.00115829	0.000481554	0.00205911		0.0012	0.000502	0.00211	1.23	0.21655		0.001238	-0.00015556	0.00263156		0.00441	0.0016072	0.0072128		0.00109	-0.00136	0.00354
AMY2B	P19961	OID20340	1	100867752	107103980		0.0730747	0.0671579	0.079548		0.181	0.172	0.19	18.6	0.0857439		0.24541	0.220796	0.270024		0.247	0.235808	0.258192		0.12	0.111219	0.128781
AMY2B	P19961	OID20340	5	43398944	45400108		0.00121471	0.000499699	0.00221869		0.00152	0.000703	0.00257	1.77	0.287243		0.002089	0.00042496	0.00375304		0.00238	0.0002436	0.0045164		0.00315	0.000896	0.005404
AMY2B	P19961	OID20340	8	127527736	129555815		0.00124985	0.000522171	0.00227847		0.00141	0.000598	0.00246	1.53	0.123934		0.003609	0.00116488	0.00605312		0.00405	0.0010708	0.0070292		0.00221	-0.0005732	0.0049932
AMY2B	P19961	OID20340	9	132166877	134498002		0.0100551	0.00773644	0.0126351		0.0102	0.00786	0.0128	1.4	0.179948		0.010127	0.0065892	0.0136648		0.0128	0.008488	0.017112		0.00997	0.005854	0.014086
AMY2B	P19961	OID20340	10	16833858	18833858		0.00142662	0.000635267	0.00252706		0.00201	0.00105	0.00318	2.14	0.283706		0.005398	0.00250308	0.00829292		0.00486	0.0018416	0.0078784		0.00329	0.0004284	0.0061516
AMY2B	P19961	OID20340	11	60800281	62822009		0.00133149	0.000518052	0.00230477		0.00136	0.000587	0.00235	1.21	0.30079		0.001445	-1.128e-05	0.00290128		0.000889	-0.0016198	0.0033978		0.001	-0.0015088	0.0035088
AMY2B	P19961	OID20340	12	9812919	12196503		0.00132748	0.000537575	0.00237126		0.00145	0.000653	0.00249	1.41	0.224617		0.002889	0.00076632	0.00501168		0.00397	0.0007556	0.0071844		0.00346	0.0002848	0.0066352
AMY2B	P19961	OID20340	16	87900259	89966093		0.00233791	0.0012755	0.00374188		0.0026	0.00148	0.00397	1.64	0.265145		0.003433	0.00106728	0.00579872		0.00369	0.000358	0.007022		0.00245	-0.000784	0.005684
AMY2B	P19961	OID20340	19	47702851	49714803		0.00127231	0.000545961	0.00224732		0.00131	0.000544	0.0023	1.23	0.442048		0.001989	0.00021912	0.00375888		0.00182	-0.0011984	0.0048384		0.00104	-0.0019	0.00398
SERPINE1	P05121	OID20342	6	25500000	34000000		0.00185225	0.000938457	0.00293492		0.00322	0.00202	0.00465	2.73	0.118325		0.006781	0.00333728	0.0102247		0.00621	-0.0034136	0.0158336		0.0079	-0.0017628	0.0175628
SPRING1	Q9H741	OID31197	6	25500000	34000000		0.00257509	0.00150806	0.0039267		0.0041	0.0027	0.00573	2.76	0.289362		0.005561	0.00263864	0.00848336		0.0142	0.004008	0.024392		0.011	0.0008668	0.0211332
CD1C	P29017	OID21483	6	24343216	34000000		0.014096	0.0114637	0.0169356		0.0329	0.0288	0.0371	8.43	0.281706		0.028584	0.0208263	0.0363417		0.155	0.142887	0.167113		0.0877	0.0763908	0.0990092
KLK10	O43240	OID21523	6	25500000	34000000		0.000727595	0.000217811	0.00145133		0.000832	0.000282	0.0016	1.25	0.203049		0.002038	0.00023088	0.00384512		0.00504	-0.004662	0.014742		0.00484	-0.0048424	0.0145224
CKMT1A_CKMT1B	P12532	OID20721	2	100114355	102120241		0.00131635	0.000585505	0.00221904		0.00142	0.000649	0.00241	1.4	0.237985		0.00237	0.00061188	0.00412812		0.00262	0.0002876	0.0049524		0.00222	-5.36e-05	0.0044936
CKMT1A_CKMT1B	P12532	OID20721	2	110893328	113266873		0.00515405	0.00362021	0.00702215		0.0103	0.00806	0.0128	4.48	0.222707		0.011	0.00702512	0.0149749		0.0136	0.0100916	0.0171084		0.0107	0.0074464	0.0139536
CKMT1A_CKMT1B	P12532	OID20721	4	67488632	69507870		0.00159343	0.000776914	0.00263488		0.00213	0.00116	0.00327	2.12	0.341457		0.003886	0.0013674	0.0064046		0.00374	0.0015252	0.0059548		0.00269	0.0006124	0.0047676
CKMT1A_CKMT1B	P12532	OID20721	7	23717024	25717576		0.00223787	0.00120963	0.00344858		0.00321	0.002	0.00463	2.61	0.122524		0.004487	0.00199192	0.00698208		0.0033	0.0006736	0.0059264		0.00244	-8.84e-05	0.0049684
CKMT1A_CKMT1B	P12532	OID20721	8	69552152	72096652		0.00329739	0.00203294	0.00469567		0.00353	0.00225	0.00503	1.63	0.396106		0.003318	0.00137956	0.00525644		0.00217	-0.000476	0.004816		0.0035	0.0007168	0.0062832
CKMT1A_CKMT1B	P12532	OID20721	9	132257521	134274084		0.00188786	0.000944917	0.00302304		0.00193	0.000995	0.00307	1.24	0.297503		0.002444	0.00048596	0.00440204		0.000856	-0.0020644	0.0037764		0.00171	-0.0012888	0.0047088
CKMT1A_CKMT1B	P12532	OID20721	12	107144786	109304932		0.00155451	0.000782587	0.00264747		0.00289	0.00176	0.00426	2.94	0.171252		0.004407	0.00185704	0.00695696		0.00579	0.00285	0.00873		0.00185	-0.0006784	0.0043784
CKMT1A_CKMT1B	P12532	OID20721	15	41174097	45630895		0.0104952	0.00832809	0.0131477		0.0136	0.0111	0.0165	2.42	0.064382		0.009626	0.00582948	0.0134225		0.0178	0.0136252	0.0219748		0.0117	0.0079564	0.0154436
CKMT1A_CKMT1B	P12532	OID20721	19	47600190	49766302		0.00363283	0.00234093	0.00514856		0.00377	0.00244	0.00534	1.42	0.419385		0.003338	0.00144072	0.00523528		0.00363	0.0005724	0.0066876		0.0042	0.0011032	0.0072968
TXNDC15	Q96J42	OID21495	6	25500000	34000000		0.0112642	0.00882897	0.0139615		0.025	0.0215	0.0288	6.94	0.215229		0.031109	0.0225791	0.0396389		0.0972	0.0858712	0.108529		0.0429	0.0324336	0.0533664
IL12A_IL12B	P29459_P29460	OID21327	2	63701469	65701469		0.000881688	0.000285987	0.00167618		0.000917	0.000322	0.00174	1.23	0.272675		0.001084	-0.00033112	0.00249912		0.00135	-0.0010216	0.0037216		0.000938	-0.0013944	0.0032704
IL12A_IL12B	P29459_P29460	OID21327	2	110093635	112106417		0.000783329	0.00025633	0.00153368		0.00127	0.000548	0.00219	2.05	0.271054		0.002695	0.00068992	0.00470008		0.00348	0.0011476	0.0058124		0.00147	-0.0006076	0.0035476
IL12A_IL12B	P29459_P29460	OID21327	2	143659963	145728756		0.0014732	0.000697266	0.00244081		0.00202	0.00108	0.00318	2.18	0.126254		0.003804	0.00159312	0.00601488		0.00318	0.0008476	0.0055124		0.00307	0.0007376	0.0054024
IL12A_IL12B	P29459_P29460	OID21327	3	3964582	5986322		0.00202689	0.00110218	0.00317546		0.00337	0.00212	0.00492	2.52	0.10135		0.003387	0.00098012	0.00579388		0.00327	0.000232	0.006308		0.00214	-0.0007804	0.0050604
IL12A_IL12B	P29459_P29460	OID21327	3	187284551	189482078		0.0323772	0.0280398	0.0365753		0.0365	0.0322	0.041	5.37	0.20439		0.031032	0.0245503	0.0375137		0.0465	0.0407964	0.0522036		0.0366	0.0313472	0.0418528
IL12A_IL12B	P29459_P29460	OID21327	5	157386487	160650169		0.139012	0.131103	0.147461		0.148	0.14	0.157	6.31	0.2546		0.106288	0.0907099	0.121866		0.157	0.147847	0.166153		0.112	0.103925	0.120075
IL12A_IL12B	P29459_P29460	OID21327	7	5334048	7455164		0.00207815	0.0011091	0.00320812		0.00216	0.00118	0.0033	1.34	0.411059		0.00383	0.00147408	0.00618592		0.0041	0.0012776	0.0069224		0.00227	-0.000376	0.004916
IL12A_IL12B	P29459_P29460	OID21327	10	22227668	24408426		0.00110796	0.000453459	0.00200712		0.00115	0.000491	0.00204	1.26	0.194536		0.001934	0.00015432	0.00371368		0.00213	-0.0002416	0.0045016		0.00158	-0.0007328	0.0038928
IL12A_IL12B	P29459_P29460	OID21327	11	46385041	48385041		0.000743453	0.00022646	0.00150154		0.00133	0.000602	0.00227	2.19	0.190607		0.001799	0.00020552	0.00339248		0.00256	0.0004628	0.0046572		0.0021	8.12e-05	0.0041188
IL12A_IL12B	P29459_P29460	OID21327	11	95282265	97312834		0.00132163	0.000545728	0.00229935		0.00169	0.000854	0.00274	1.93	0.296449		0.00307	0.0010022	0.0051378		0.00321	0.000564	0.005856		0.00187	-0.0006192	0.0043592
IL12A_IL12B	P29459_P29460	OID21327	12	54974294	57094951		0.00269289	0.00159026	0.00399017		0.00275	0.00164	0.00406	1.3	0.381807		0.00285	0.0009586	0.0047414		0.00241	3.84e-05	0.0047816		0.00262	0.0002288	0.0050112
IL12A_IL12B	P29459_P29460	OID21327	12	109921908	113797469		0.00890852	0.00679962	0.0112962		0.00895	0.00686	0.0113	1.24	0.43972		0.006363	0.00355236	0.00917364		0.01	0.0064916	0.0135084		0.0085	0.0051092	0.0118908
IL12A_IL12B	P29459_P29460	OID21327	13	26939401	29187455		0.00173246	0.000869508	0.00281648		0.00426	0.00281	0.00589	2.68	0.180065		0.004412	0.00182676	0.00699724		0.00497	0.001932	0.008008		0.00213	-0.0006336	0.0048936
IL12A_IL12B	P29459_P29460	OID21327	14	67274207	69736300		0.00167837	0.000862701	0.00260595		0.00457	0.00311	0.00625	3.89	0.269189		0.006394	0.00341088	0.00937712		0.00692	0.0039212	0.0099188		0.00446	0.0016964	0.0072236
IL12A_IL12B	P29459_P29460	OID21327	14	101549205	103824601		0.00501668	0.0034924	0.00682516		0.00519	0.00363	0.00702	1.56	0.261448		0.005919	0.00302016	0.00881784		0.00595	0.0031668	0.0087332		0.00509	0.0023852	0.0077948
IL12A_IL12B	P29459_P29460	OID21327	15	78958264	80992099		0.00254525	0.00146958	0.00382078		0.00268	0.00157	0.00399	1.4	0.232946		0.003157	0.001099	0.005215		0.000913	-0.0016546	0.0034806		0.00228	-0.0004248	0.0049848
FCAR	P24071	OID20564	1	23352132	26499340		0.00335911	0.00209144	0.00477261		0.00526	0.00365	0.00704	3.44	0.0544486		0.007715	0.00421444	0.0112156		0.0094	0.0057936	0.0130064		0.00308	2.8e-06	0.0061572
FCAR	P24071	OID20564	1	160189357	162217875		0.00173175	0.000861483	0.00282678		0.0018	0.000927	0.00288	1.33	0.245256		0.003041	0.0009732	0.0051088		0.00286	0.0001748	0.0055452		0.00221	-0.0004164	0.0048364
FCAR	P24071	OID20564	3	48817965	51138826		0.00107363	0.000427218	0.0019183		0.00119	0.000497	0.0021	1.43	0.400583		0.001251	1.424e-05	0.00248776		0.000737	-0.00107012	0.00254412		0.00158	-0.00035452	0.00351452
FCAR	P24071	OID20564	6	142503967	144503967		0.00111799	0.000427078	0.00201389		0.00128	0.000583	0.00217	1.47	0.22302		0.001016	-0.00056572	0.00259772		0.00133	-0.00112	0.00378		0.000361	-0.001991	0.002713
FCAR	P24071	OID20564	7	5457870	7505988		0.00344735	0.00209861	0.00495816		0.00358	0.00228	0.00505	1.51	0.253727		0.003702	0.001399	0.006005		0.00455	0.0017864	0.0073136		0.0025	-4.8e-05	0.005048
FCAR	P24071	OID20564	11	125188474	127408308		0.00245019	0.00137354	0.00370138		0.0026	0.00152	0.00389	1.44	0.223801		0.003653	0.0013696	0.0059364		0.00306	0.0001984	0.0059216		0.00309	0.0002284	0.0059516
FCAR	P24071	OID20564	12	109921908	113530465		0.0031875	0.00201602	0.00459674		0.00339	0.00217	0.00485	1.58	0.380287		0.003433	0.0013652	0.0055008		0.00456	0.0016984	0.0074216		0.00394	0.0011372	0.0067428
FCAR	P24071	OID20564	17	6064853	8308464		0.00168203	0.000803074	0.00268555		0.00181	0.000919	0.00289	1.43	0.194908		0.003317	0.00097676	0.00565724		0.00377	0.0005752	0.0069648		0.00228	-0.0007776	0.0053376
FCAR	P24071	OID20564	17	38668292	41096975		0.00295404	0.0017672	0.00428869		0.00383	0.0025	0.00537	2.21	0.41158		0.002979	0.0011366	0.0048214		0.00308	0.000336	0.005824		0.00292	0.0001956	0.0056444
FCAR	P24071	OID20564	19	53650455	56042708		0.218944	0.208878	0.228117		0.356	0.344	0.367	12	0.260688		0.342533	0.316634	0.368432		0.381	0.369044	0.392956		0.186	0.176161	0.195839
REG1B	P48304	OID20266	2	77957332	80343251		0.0576408	0.0526144	0.0631139		0.0905	0.0839	0.0973	10.8	0.168259		0.086729	0.0724308	0.101027		0.099	0.091552	0.106448		0.0595	0.0534436	0.0655564
REG1B	P48304	OID20266	9	132174393	134474633		0.012134	0.00968855	0.0148013		0.0123	0.00987	0.015	1.56	0.285736		0.011145	0.00758956	0.0147004		0.0144	0.0103036	0.0184964		0.0115	0.0075996	0.0154004
REG1B	P48304	OID20266	10	121542404	123703080		0.0075725	0.00577522	0.00959896		0.00997	0.00775	0.0124	3.72	0.244849		0.009652	0.00622984	0.0130742		0.00952	0.0061488	0.0128912		0.00799	0.004756	0.011224
REG1B	P48304	OID20266	16	74014610	76483217		0.00411811	0.00275937	0.00561036		0.0045	0.00307	0.00621	1.77	0.080702		0.006538	0.00345492	0.00962108		0.00764	0.0043668	0.0109132		0.00478	0.0017616	0.0077984
REG1B	P48304	OID20266	19	4814662	6851790		0.00223315	0.00125621	0.00344099		0.00318	0.00198	0.00455	2.28	0.138886		0.003374	0.00116116	0.00558684		0.00204	-0.0009588	0.0050388		0.00217	-0.0008484	0.0051884
REG1B	P48304	OID20266	19	47567707	49811525		0.0176562	0.0147262	0.020939		0.0177	0.0147	0.021	1.19	0.459144		0.01092	0.00737828	0.0144617		0.0212	0.0168684	0.0255316		0.0196	0.0153664	0.0238336
GART	P22102	OID31004	11	122473727	124490689		0.00146064	0.000729118	0.00235836		0.00149	0.000694	0.00249	1.22	0.189807		0.000496	-0.0010622	0.0020542		-0.00108	-0.003432	0.001272		0.000671	-0.0018966	0.0032386
GART	P22102	OID31004	21	32416821	34828070		0.00641301	0.00469369	0.00847967		0.00646	0.0046	0.0085	1.29	0.217664		0.00587	0.00325928	0.00848072		0.00536	0.0022632	0.0084568		0.0056	0.0024836	0.0087164
CGB3_CGB5_CGB8	P0DN86	OID30671	3	168577967	170632393		0.00172021	0.000857369	0.00271777		0.00184	0.000983	0.00291	1.39	0.164731		0.002226	0.00048356	0.00396844		0.000892	-0.0017148	0.0034988		0.00188	-0.0008248	0.0045848
CGB3_CGB5_CGB8	P0DN86	OID30671	19	47987778	50020963		0.00201308	0.00109781	0.00312918		0.00257	0.00152	0.00386	2.01	0.398694		0.003057	0.0008618	0.0052522		0.00199	-0.0008324	0.0048124		0.00206	-0.000782	0.004902
RILPL2	Q969X0	OID30342	5	131450759	133497907		0.00173843	0.000895603	0.00288247		0.00175	0.000902	0.00284	1.17	0.446588		0.001152	6.42e-05	0.0022398		0.000449	-0.0015306	0.0024286		0.0013	-0.0007972	0.0033972
RILPL2	Q969X0	OID30342	8	104509617	106580979		0.00241805	0.00136481	0.00360546		0.00252	0.00143	0.00372	1.39	0.261395		0.002519	0.00065896	0.00437904		0.00283	0.0005368	0.0051232		0.0027	0.0004264	0.0049736
RILPL2	Q969X0	OID30342	12	121749930	124447651		0.0030809	0.00180718	0.00449536		0.00492	0.00341	0.00663	3.52	0.23864		0.00636	0.00322596	0.00949404		0.00662	0.0035624	0.0096776		0.0041	0.0012776	0.0069224
PPP1R9B	Q96SB3	OID20643	3	55814971	57831417		0.0028149	0.00172909	0.00414516		0.00284	0.00173	0.00411	1.21	0.370099		0.002592	0.00064376	0.00454024		0.00214	-7.48e-05	0.0043548		0.00194	-0.0002356	0.0041156
PPP1R9B	Q96SB3	OID20643	7	105727158	107733272		0.00163737	0.000814804	0.00264456		0.00166	0.000845	0.00272	1.2	0.42733		0.001642	5.832e-05	0.00322568		-0.000479	-0.0026546	0.0016966		0.000979	-0.001373	0.003331
WAS	P42768	OID20479	3	185736391	187742138		0.00186514	0.00095043	0.00295759		0.00203	0.00109	0.00317	1.46	0.323779		0.002912	0.00076188	0.00506212		0.00334	0.0002432	0.0064368		0.00168	-0.00126	0.00462
WAS	P42768	OID20479	4	185194478	187291830		0.00648186	0.00468287	0.00842871		0.00744	0.00545	0.00958	2.22	0.316797		0.007836	0.0047784	0.0108936		0.00759	0.0040228	0.0111572		0.00714	0.003612	0.010668
WAS	P42768	OID20479	5	176345736	178415473		0.00284499	0.00171659	0.00422323		0.00286	0.00171	0.00416	1.18	0.245212		0.002684	0.00079064	0.00457736		0.00248	-0.0001072	0.0050672		0.00223	-0.0003376	0.0047976
USP47	Q96K76	OID30119	22	21710439	23788129		0.00319402	0.00198515	0.0045213		0.00323	0.00199	0.00473	1.23	0.38787		0.003285	0.00093496	0.00563504		0.00277	0.000124	0.005416		0.00266	3.36e-05	0.0052864
DECR1	Q16698	OID20579	8	88772292	92164118		0.00123939	0.000520407	0.00216654		0.00443	0.00304	0.00604	3.35	0.0655074		0.005132	0.0023782	0.0078858		0.00803	0.0049724	0.0110876		0.00384	0.001194	0.006486
DECR1	Q16698	OID20579	8	104558736	106580311		0.0019783	0.00107684	0.00311378		0.00202	0.00107	0.00319	1.28	0.268953		0.002348	0.00048404	0.00421196		0.00277	0.0004964	0.0050436		0.0021	-9.52e-05	0.0042952
DECR1	Q16698	OID20579	19	54013075	56033916		0.00140198	0.000640596	0.00237195		0.00147	0.000691	0.00248	1.28	0.172556		0.002324	0.00019544	0.00445256		0.000604	-0.0025712	0.0037792		0.00099	-0.0022048	0.0041848
BGN	P21810	OID21198	3	125508342	127550075		0.00177073	0.000885441	0.00289955		0.00186	0.000964	0.003	1.38	0.338808		0.003842	0.00148608	0.00619792		0.00311	0.0006208	0.0055992		0.00316	0.0006708	0.0056492
BGN	P21810	OID21198	4	72859676	75006728		0.00251498	0.00144217	0.00382976		0.0027	0.00157	0.00408	1.58	0.0705967		0.004605	0.00214324	0.00706676		0.0035	0.0009716	0.0060284		0.00426	0.0016532	0.0068668
BGN	P21810	OID21198	4	100848536	102928062		0.00170287	0.000849253	0.00282123		0.00176	0.000874	0.00289	1.28	0.361463		0.002297	0.0005428	0.0040512		0.00251	0.000256	0.004764		0.00282	0.0005268	0.0051132
BGN	P21810	OID21198	8	104500600	106581434		0.00420291	0.00275664	0.00576195		0.0043	0.00282	0.00596	1.39	0.250026		0.004305	0.0019628	0.0066472		0.00532	0.002674	0.007966		0.00416	0.0016512	0.0066688
BGN	P21810	OID21198	10	62114994	64640592		0.00248731	0.00143486	0.00378659		0.00253	0.00143	0.00385	1.25	0.384777		0.002287	0.0006308	0.0039432		0.00214	-0.00031	0.00459		0.00265	0.0001412	0.0051588
BGN	P21810	OID21198	11	72232438	74276103		0.00740684	0.00555412	0.00960591		0.0106	0.00828	0.0131	3.27	0.116993		0.013733	0.00860172	0.0188643		0.0118	0.0085268	0.0150732		0.00772	0.0048192	0.0106208
BGN	P21810	OID21198	14	86979796	88979796		0.00140052	0.000648295	0.00245839		0.00158	0.00077	0.00263	1.52	0.15243		0.002516	0.00062264	0.00440936		0.00202	-0.0003124	0.0043524		0.00163	-0.0006632	0.0039232
BGN	P21810	OID21198	15	100160145	102210254		0.0028653	0.00170802	0.0043176		0.00294	0.0018	0.00435	1.32	0.121375		0.005986	0.00298132	0.00899068		0.00526	0.0020064	0.0085136		0.00302	-1.8e-05	0.006058
BGN	P21810	OID21198	16	16358904	18529190		0.0097598	0.00769567	0.0121475		0.0111	0.00878	0.0137	3.01	0.130165		0.01664	0.0112069	0.0220731		0.0132	0.0097896	0.0166104		0.00252	0.000168	0.004872
BGN	P21810	OID21198	19	53971645	56063539		0.00387423	0.00251116	0.00547438		0.0039	0.0025	0.00548	1.23	0.16755		0.004701	0.00215692	0.00724508		0.0028	-0.0007084	0.0063084		0.00374	0.0001532	0.0073268
BGN	P21810	OID21198	20	18261036	20281278		0.00150942	0.00071288	0.00256884		0.00156	0.000728	0.00261	1.26	0.334933		0.002668	0.00071584	0.00462016		0.00257	-0.0001544	0.0052944		0.00182	-0.000826	0.004466
SHISA5	Q8N114	OID30387	3	45269485	52954090		0.00795553	0.00599794	0.01011		0.0185	0.0155	0.0218	5.34	0.107239		0.015824	0.0107731	0.0208749		0.0328	0.02741	0.03819		0.021	0.0162176	0.0257824
SHISA5	Q8N114	OID30387	4	75472865	77490987		0.00134873	0.000594041	0.00225753		0.00138	0.000633	0.00233	1.23	0.417418		0.001721	0.00013732	0.00330468		0.00293	0.0004604	0.0053996		0.00188	-0.0004524	0.0042124
SHISA5	Q8N114	OID30387	12	110388673	112569952		0.00142082	0.000671074	0.00237899		0.00152	0.000733	0.00251	1.42	0.40968		0.001888	0.00030432	0.00347168		0.00137	-0.00044496	0.00318496		0.002	8.9e-05	0.003911
SHISA5	Q8N114	OID30387	16	19341705	21381010		0.00142419	0.000644745	0.0023873		0.0015	0.000713	0.0025	1.34	0.192419		0.002592	0.00072216	0.00446184		0.00282	0.0003112	0.0053288		0.00199	-0.0004208	0.0044008
PLXNB2	O15031	OID20317	6	25500000	34000000		0.000707541	0.00020972	0.00140897		0.00123	0.00054	0.00213	1.83	0.217975		0.002647	0.00059488	0.00469912		0.015	0.0051216	0.0248784		0.00537	-0.0042928	0.0150328
OTUD7B	Q6GQQ9	OID31064	3	55814971	57843892		0.00289282	0.00175283	0.00420029		0.00293	0.0018	0.00428	1.24	0.364186		0.00336	0.0011354	0.0055846		0.00329	0.000938	0.005642		0.00272	0.0004268	0.0050132
OTUD7B	Q6GQQ9	OID31064	8	104509617	106580979		0.00198935	0.00105131	0.0031076		0.00203	0.00108	0.00322	1.27	0.265634		0.002192	0.00042212	0.00396188		0.00257	0.000316	0.004824		0.00233	9.56e-05	0.0045644
SCARA5	Q6ZMJ2	OID21058	6	16763980	19026917		0.00118609	0.000491821	0.00216889		0.00128	0.000538	0.00216	1.38	0.118644		0.002357	0.00045188	0.00426212		0.00232	-0.0001692	0.0048092		0.00132	-0.0010516	0.0036916
SCARA5	Q6ZMJ2	OID21058	8	26558849	29199628		0.0531302	0.0480802	0.0585393		0.0822	0.0759	0.0888	12.7	0.243186		0.069482	0.0572418	0.0817222		0.0888	0.0816068	0.0959932		0.0652	0.05883	0.07157
SCARA5	Q6ZMJ2	OID21058	9	132220383	134474633		0.00554683	0.00387898	0.0073311		0.00685	0.00506	0.00895	2.37	0.19231		0.007134	0.00427436	0.00999364		0.00756	0.0039536	0.0111664		0.0067	0.003172	0.010228
SCARA5	Q6ZMJ2	OID21058	11	125348258	127394260		0.00176472	0.000856385	0.00287415		0.00266	0.00163	0.00394	2.38	0.160977		0.003991	0.00147436	0.00650764		0.00501	0.00207	0.00795		0.00206	-0.000586	0.004706
SCARA5	Q6ZMJ2	OID21058	12	110395984	112621753		0.00090406	0.000310931	0.00170929		0.000928	0.000339	0.00171	1.19	0.442612		0.000729	-0.0002412	0.0016992		0.000635	-0.00109568	0.00236568		-1.43e-06	-0.00162627	0.00162341
SCARA5	Q6ZMJ2	OID21058	17	6108935	8288706		0.00100423	0.000378537	0.00177734		0.00103	0.000399	0.00183	1.19	0.191196		NA	NA	NA		0.000152	-0.0026312	0.0029352		-7.91e-05	-0.0028427	0.0026845
ICAM5	Q9UMF0	OID20145	6	25500000	34000000		0.00047722	0.000107075	0.00104706		0.000607	0.00018	0.00123	1.19	0.102012		0.001533	-0.0002212	0.0032872		0.0148	0.0048824	0.0247176		0.00346	-0.0062224	0.0131424
TNFSF13	O75888	OID20733	6	25500000	34000000		0.00190807	0.000986635	0.00300432		0.00412	0.00274	0.00572	3.06	0.136469		0.008669	0.00467844	0.0126596		0.0198	0.0098236	0.0297764		0.0107	0.0009	0.0205
TDP1	Q9NUW8	OID31403	6	25500000	34000000		0.00219296	0.00118572	0.0034482		0.00361	0.00232	0.00512	2.52	0.263875		0.003992	0.00166156	0.00632244		0.0152	0.005302	0.025098		0.012	0.0021608	0.0218392
EXOSC10	Q01780	OID30083	14	104886257	106927249		0.00145989	0.000692975	0.00246323		0.00283	0.00169	0.0042	2.83	0.16559		0.002251	0.00027532	0.00422668		0.00276	0.0006236	0.0048964		0.000837	-0.00101716	0.00269116
PCBD1	P61457	OID30610	9	113351457	115414026		0.00143128	0.000668107	0.00235813		0.00161	0.000785	0.00263	1.52	0.41833		0.003188	0.00112608	0.00524992		0.00178	-0.000964	0.004524		0.00256	-0.0002624	0.0053824
PCBD1	P61457	OID30610	10	69738541	71900961		0.012976	0.0104661	0.0158188		0.0206	0.0172	0.0241	3.55	0.213221		0.018983	0.0140791	0.0238869		0.0233	0.0186744	0.0279256		0.0171	0.0128664	0.0213336
PCBD1	P61457	OID30610	10	99152307	101164661		0.00144764	0.000635615	0.00247728		0.00148	0.000688	0.00248	1.22	0.461326		0.001223	-0.0001392	0.0025852		0.000648	-0.0016256	0.0029216		0.000747	-0.0015266	0.0030206
PCBD1	P61457	OID30610	12	6366889	8477135		0.00633484	0.00457315	0.00824837		0.00758	0.00566	0.00973	2.76	0.157035		0.008362	0.00508096	0.011643		0.00692	0.0037448	0.0100952		0.00714	0.0039452	0.0103348
PCBD1	P61457	OID30610	16	71045758	73080103		0.00178695	0.000900915	0.00289787		0.00183	0.000892	0.00297	1.29	0.188544		0.002248	0.00047028	0.00402572		0.00205	-0.0001648	0.0042648		0.00201	-0.0002048	0.0042248
PCBD1	P61457	OID30610	19	18268740	20349732		0.00146678	0.000619071	0.00249816		0.00153	0.000732	0.00254	1.29	0.0784181		0.001621	3.536e-05	0.00320664		0.00137	-0.0008644	0.0036044		0.000697	-0.0014394	0.0028334
PCBD1	P61457	OID30610	22	42928847	44999845		0.00325474	0.0020669	0.00473396		0.00329	0.002	0.00479	1.25	0.209132		0.003636	0.00126244	0.00600956		0.00282	-0.0004336	0.0060736		0.00259	-0.000644	0.005824
RNF168	Q8IYW5	OID30506	6	25500000	34000000		0.000608032	0.000153594	0.00127024		0.00162	0.000798	0.00265	2.21	0.155305		0.00423	0.00147816	0.00698184		0.0327	0.022214	0.043186		0.00718	-0.0027964	0.0171564
TBL1X	O60907	OID21220	3	55814925	57916824		0.006958	0.00518336	0.00919016		0.00702	0.00513	0.00917	1.31	0.356922		0.008485	0.00457872	0.0123913		0.0101	0.006964	0.013236		0.00602	0.003276	0.008764
TBL1X	O60907	OID21220	5	131302631	133497907		0.00160087	0.000770802	0.00264974		0.00162	0.000782	0.00264	1.17	0.443751		0.001108	-1.36e-06	0.00221736		-0.000109	-0.0020886	0.0018706		0.00105	-0.0010864	0.0031864
TBL1X	O60907	OID21220	7	100598586	102964278		0.000228495	2.12816e-05	0.000636353		0.000235	2.46e-05	0.000642	1.01	0.123424		0.000789	-0.00081428	0.00239228		0.00322	0.000476	0.005964		0.00117	-0.0013388	0.0036788
TBL1X	O60907	OID21220	8	104500600	106580979		0.00282665	0.00165963	0.00422388		0.00285	0.00165	0.00431	1.23	0.269743		0.002931	0.00093376	0.00492824		0.00357	0.0011396	0.0060004		0.00328	0.0008692	0.0056908
TBL1X	O60907	OID21220	10	101460544	103763207		0.00270633	0.00160226	0.00404007		0.0034	0.00213	0.00491	2.09	0.32713		0.002506	0.00078316	0.00422884		0.00186	-0.000296	0.004016		0.00284	0.0005468	0.0051332
TBL1X	O60907	OID21220	12	53274687	55368147		0.00241966	0.00128518	0.00367194		0.00293	0.00176	0.00432	2	0.295318		0.004197	0.00185284	0.00654116		0.00429	0.0015852	0.0069948		0.00405	0.0013648	0.0067352
ACE2	Q9BYF1	OID20105	2	209675783	211675783		0.00180566	0.000916146	0.00278751		0.00185	0.000926	0.00291	1.28	0.290465		0.00196	0.00022932	0.00369068		0.00164	-0.0005944	0.0038744		0.00175	-0.000504	0.004004
ACE2	Q9BYF1	OID20105	8	124462114	126495147		0.00329337	0.0020871	0.00478609		0.00382	0.00249	0.00539	2.01	0.355237		0.003915	0.00174136	0.00608864		0.00327	0.0004868	0.0060532		0.00331	0.0005268	0.0060932
ACE2	Q9BYF1	OID20105	12	119646466	122052717		0.0118572	0.00939477	0.0143263		0.0129	0.0104	0.0157	2.26	0.297896		0.009145	0.00556408	0.0127259		0.0138	0.010174	0.017426		0.0116	0.0081504	0.0150496
ACE2	Q9BYF1	OID20105	14	23402324	25414681		0.00203474	0.00108621	0.00322224		0.00302	0.00182	0.00446	2.21	0.342631		0.002454	0.00046068	0.00444732		0.00279	6.56e-05	0.0055144		0.00169	-0.0009168	0.0042968
ACE2	Q9BYF1	OID20105	14	93371805	95378610		0.00273443	0.00161171	0.00410812		0.00279	0.00169	0.00409	1.28	0.0377426		0.004439	0.00185768	0.00702032		0.006	0.0027268	0.0092732		0.0027	-0.0002596	0.0056596
ACE2	Q9BYF1	OID20105	14	102092504	104110107		0.00225111	0.00125841	0.00347386		0.00296	0.00179	0.00437	2.37	0.227337		0.005746	0.00286088	0.00863112		0.00608	0.0033164	0.0088436		0.00474	0.0021136	0.0073664
ACE2	Q9BYF1	OID20105	16	50397319	52402971		0.00092482	0.000323336	0.00173725		0.00211	0.00114	0.00331	2.43	0.210712		0.003172	0.00093564	0.00540836		0.00382	0.0010368	0.0066032		0.00166	-0.000888	0.004208
ACE2	Q9BYF1	OID20105	22	16968028	18968075		0.00155119	0.000694965	0.0026344		0.00158	0.000745	0.00259	1.21	0.234386		0.001575	-5.572e-05	0.00320572		-0.00166	-0.0037964	0.0004764		0.00117	-0.0013192	0.0036592
MRC1	P22897	OID30694	6	25500000	34000000		0.00231968	0.00131844	0.00360148		0.00638	0.00464	0.00834	4.08	0.19381		0.011386	0.00668592	0.0160861		0.026	0.0159452	0.0360548		0.0131	0.0033	0.0229
SERPINA1	P01009	OID30750	14	92907762	95515720		0.014048	0.0113962	0.0168675		0.0277	0.0239	0.0317	4.09	0.11204		0.027884	0.0215944	0.0341736		0.0504	0.0443828	0.0564172		0.0282	0.0232216	0.0331784
TNFSF8	P32971	OID30384	1	42301467	45080172		0.011093	0.0086921	0.0136701		0.0112	0.00885	0.0137	1.33	0.322017		0.007772	0.0047438	0.0108002		0.0151	0.011376	0.018824		0.0138	0.010174	0.017426
TNFSF8	P32971	OID30384	2	133247706	135259047		0.00170404	0.000860661	0.00269491		0.00326	0.00206	0.00469	3.15	0.19934		0.005474	0.00258888	0.00835912		0.00545	0.0028236	0.0080764		0.00273	0.0004172	0.0050428
TNFSF8	P32971	OID30384	3	97532018	100304380		0.00396009	0.00253418	0.00551367		0.00636	0.00463	0.00835	3.08	0.205912		0.006801	0.00378456	0.00981744		0.012	0.0086484	0.0153516		0.00915	0.0060336	0.0122664
TNFSF8	P32971	OID30384	3	169004987	171310812		0.00435057	0.00293829	0.00588417		0.00444	0.00301	0.00613	1.38	0.35759		0.00677	0.0036242	0.0099158		0.00598	0.002746	0.009214		0.00488	0.001744	0.008016
TNFSF8	P32971	OID30384	8	8320222	10363697		0.00207443	0.00113172	0.00323035		0.0021	0.00115	0.00327	1.19	0.104781		0.002799	0.00062144	0.00497656		0.00291	0.0001072	0.0057128		0.00188	-0.0008248	0.0045848
TNFSF8	P32971	OID30384	9	113562547	115936227		0.0226061	0.0191784	0.0262152		0.0296	0.0258	0.0338	4.62	0.224887		0.033265	0.0256288	0.0409012		0.0333	0.0283412	0.0382588		0.0178	0.0137624	0.0218376
TNFSF8	P32971	OID30384	9	132182801	134474633		0.00440193	0.00292957	0.00601034		0.00483	0.00333	0.00652	1.92	0.201863		0.005761	0.00317772	0.00834428		0.00281	-0.000424	0.006044		0.0052	0.00177	0.00863
TNFSF8	P32971	OID30384	11	59424777	61459179		0.00137734	0.000570655	0.00234369		0.00142	0.000657	0.00241	1.24	0.358076		0.00125	-3.576e-05	0.00253576		0.00212	-0.000232	0.004472		0.000985	-0.0012298	0.0031998
TNFSF8	P32971	OID30384	11	125231716	127395259		0.00560492	0.00392562	0.00749569		0.00565	0.00403	0.0075	1.28	0.138734		0.005836	0.00300184	0.00867016		0.00721	0.0040152	0.0104048		0.00377	0.0008888	0.0066512
TNFSF8	P32971	OID30384	12	110162330	113727442		0.00526612	0.00359364	0.00704249		0.00532	0.00373	0.00707	1.28	0.442797		0.004685	0.00224872	0.00712128		0.00654	0.0034432	0.0096368		0.00589	0.002852	0.008928
TNFSF8	P32971	OID30384	17	5863667	8361007		0.0158296	0.0132785	0.0190416		0.0228	0.0194	0.0264	6.74	0.183358		0.024284	0.0183746	0.0301934		0.0311	0.026004	0.036196		0.0178	0.0134488	0.0221512
TNFSF8	P32971	OID30384	17	80199598	82299685		0.00154869	0.000725295	0.00256375		0.00159	0.000761	0.00261	1.25	0.419566		0.002383	0.0004132	0.0043528		0.00276	-6.24e-05	0.0055824		0.00133	-0.0013552	0.0040152
CACYBP	Q9HB71	OID30649	1	172419963	176046714		0.00639802	0.00464369	0.00831263		0.00648	0.00473	0.00849	1.33	0.119531		0.005715	0.00316896	0.00826104		0.00824	0.0048884	0.0115916		0.00693	0.0036764	0.0101836
CACYBP	Q9HB71	OID30649	3	55814971	57891341		0.00521942	0.00361411	0.00704889		0.00525	0.0037	0.00707	1.23	0.366411		0.006268	0.00313004	0.00940596		0.00645	0.0036864	0.0092136		0.00521	0.0025836	0.0078364
CACYBP	Q9HB71	OID30649	7	105681526	107733272		0.00199407	0.00104358	0.00318177		0.00202	0.00107	0.00315	1.21	0.423836		0.00224	0.00044464	0.00403536		0.00067	-0.0017408	0.0030808		0.00127	-0.0012192	0.0037592
CACYBP	Q9HB71	OID30649	11	0	1268927		0.00152967	0.00071284	0.00255443		0.00155	0.000729	0.00263	1.19	0.238328		0.001723	5.112e-05	0.00339488		0.00248	-4.84e-05	0.0050084		0.000878	-0.0014544	0.0032104
IL6	P05231	OID20101	6	25500000	34000000		0.00159393	0.000760322	0.00264657		0.00348	0.0022	0.00497	2.78	0.275464		0.005071	0.0021212	0.0080208		0.0139	0.003806	0.023994		0.00576	-0.0041576	0.0156776
COL1A1	P02452	OID20335	4	37358992	39391654		0.00115351	0.000480977	0.00204175		0.00134	0.000604	0.00229	1.55	0.226968		0.003636	0.00140552	0.00586648		0.00336	0.0005964	0.0061236		0.00328	0.0005164	0.0060436
COL1A1	P02452	OID20335	8	117734696	120051303		0.00516354	0.00360697	0.00682234		0.00583	0.00418	0.00769	2.28	0.287509		0.006927	0.00394584	0.00990816		0.00847	0.0053732	0.0115668		0.00591	0.0030484	0.0087716
COL1A1	P02452	OID20335	9	132263362	134279427		0.00161999	0.00079594	0.00266741		0.00166	0.000817	0.0027	1.23	0.189014		0.001976	0.00021592	0.00373608		0.000148	-0.0026548	0.0029508		0.00114	-0.0017608	0.0040408
COL1A1	P02452	OID20335	13	41216043	43521029		0.0086865	0.00662308	0.0110433		0.0104	0.0082	0.0129	3.29	0.279799		0.009707	0.00630248	0.0131115		0.012	0.00857	0.01543		0.0105	0.0071876	0.0138124
COL1A1	P02452	OID20335	14	73958332	75990749		0.00121296	0.000508951	0.00212547		0.00207	0.00113	0.0032	2.25	0.357183		0.001997	0.00044272	0.00355128		0.0012	-0.0010736	0.0034736		0.00167	-0.0006624	0.0040024
COL1A1	P02452	OID20335	14	91603635	93651884		0.00131741	0.00060294	0.00229635		0.00137	0.000624	0.00232	1.28	0.177274		0.001833	0.00011016	0.00355584		0.00123	-0.0011808	0.0036408		0.000916	-0.0014556	0.0032876
COL1A1	P02452	OID20335	17	49145535	51185845		0.000791523	0.000247593	0.00146215		0.00203	0.00111	0.00317	2.98	0.158461		0.005912	0.00292104	0.00890296		0.00754	0.0044236	0.0106564		0.00376	0.0009964	0.0065236
COL1A1	P02452	OID20335	17	61365187	63680622		0.00264448	0.00157444	0.00399391		0.00687	0.00506	0.00889	4.93	0.180922		0.008253	0.00475636	0.0117496		0.00777	0.0049476	0.0105924		0.00471	0.0022012	0.0072188
COL1A1	P02452	OID20335	18	61387624	63401316		0.00167989	0.00080434	0.00284464		0.00176	0.00087	0.00293	1.39	0.368509		0.002422	0.00051296	0.00433104		0.00181	-0.00064	0.00426		0.00176	-0.00069	0.00421
KLK15	Q9H2R5	OID31427	2	112195556	114307094		0.00136621	0.000652051	0.00227375		0.00145	0.000697	0.00247	1.36	0.407162		0.002231	0.00045328	0.00400872		0.00245	0.000196	0.004704		0.00187	-0.0003252	0.0040652
KLK15	Q9H2R5	OID31427	4	22896186	24896186		0.000524966	0.000136117	0.00114995		0.000694	0.000216	0.00138	1.38	0.155255		0.001658	-2.172e-05	0.00333772		0.00166	-0.00079	0.00411		0.00147	-0.0009604	0.0039004
KLK15	Q9H2R5	OID31427	10	99037544	101130207		0.00152526	0.000714775	0.00250479		0.00156	0.000752	0.00251	1.22	0.0558812		0.000955	-0.00039348	0.00230348		-0.00069	-0.0027284	0.0013484		0.000377	-0.0018182	0.0025722
KLK15	Q9H2R5	OID31427	13	70758618	72826127		0.00120259	0.000503634	0.00214518		0.00126	0.000529	0.00215	1.29	0.356349		0.002199	0.00031936	0.00407864		0.00131	-0.001042	0.003662		0.00126	-0.001092	0.003612
KLK15	Q9H2R5	OID31427	19	47395017	51973258		0.279903	0.269218	0.291636		0.478	0.466	0.489	16.8	0.176786		0.521537	0.499126	0.543948		0.537	0.524652	0.549348		0.188	0.177867	0.198133
MB	P02144	OID20263	2	177395926	179822792		0.00315453	0.00199241	0.00463171		0.00338	0.00212	0.00481	1.66	0.250102		0.004462	0.00203356	0.00689044		0.00481	0.0019092	0.0077108		0.00433	0.001488	0.007172
MB	P02144	OID20263	9	99569123	101593830		0.00116144	0.000474338	0.00204538		0.00125	0.000557	0.00213	1.37	0.346018		0.001678	0.00015116	0.00320484		0.000182	-0.00163492	0.00199892		0.00155	-0.0004688	0.0035688
MB	P02144	OID20263	10	118656173	120674163		0.00184577	0.000974555	0.00297149		0.00192	0.000965	0.00299	1.32	0.216436		0.002291	0.00038588	0.00419612		0.00216	-0.00029	0.00461		0.00227	-0.0001996	0.0047396
MB	P02144	OID20263	11	21152863	23298584		0.00215829	0.00119895	0.00330883		0.00282	0.00171	0.00413	2.24	0.207037		0.004254	0.00183144	0.00667656		0.00469	0.0019264	0.0074536		0.00345	0.0008236	0.0060764
MB	P02144	OID20263	13	72522866	74622750		0.00275594	0.0016353	0.00411144		0.00402	0.00265	0.00557	2.95	0.338898		0.004333	0.00202216	0.00664384		0.00433	0.0015272	0.0071328		0.00304	0.0003744	0.0057056
MB	P02144	OID20263	14	53768332	55802874		0.00169889	0.000878089	0.00277939		0.00196	0.00105	0.00309	1.69	0.349903		0.004443	0.001944	0.006942		0.00512	0.0024152	0.0078248		0.00285	0.0004	0.0053
MB	P02144	OID20263	17	66056188	68056188		0.00137051	0.000678522	0.00235984		0.00221	0.00124	0.0034	2.36	0.086238		0.003101	0.00102928	0.00517272		0.0031	0.0005912	0.0056088		0.00243	-4e-07	0.0048604
MB	P02144	OID20263	22	28861044	31185733		0.00156719	0.000764769	0.00261471		0.0016	0.000763	0.00259	1.24	0.360543		0.002003	0.00038992	0.00361608		0.00367	0.0010632	0.0062768		0.00216	-0.0002704	0.0045904
GIPC2	Q8TF65	OID31153	1	76094175	79487317		0.036009	0.0318134	0.0406269		0.0489	0.0439	0.0542	5.66	0.0781785		0.031781	0.0245721	0.0389899		0.0532	0.0472612	0.0591388		0.0413	0.03591	0.04669
CXCL3	P19876	OID20788	4	5889708	7891454		0.00105008	0.000432458	0.00187992		0.00121	0.000504	0.0021	1.5	0.164893		0.002609	0.00027072	0.00494728		0.00173	-0.0016608	0.0051208		0.00112	-0.0022316	0.0044716
CXCL3	P19876	OID20788	10	62114994	64606263		0.00246193	0.00143223	0.00370672		0.00249	0.00145	0.00377	1.23	0.391499		0.002658	0.00086068	0.00445532		0.00184	-0.000512	0.004192		0.00243	-4e-07	0.0048604
GLOD4	Q9HC38	OID20710	3	55815721	57815721		0.00204198	0.00113562	0.00320673		0.00207	0.00112	0.00324	1.22	0.366493		0.002323	0.0003826	0.0042634		0.0037	0.0012892	0.0061108		0.00159	-0.000566	0.003746
GLOD4	Q9HC38	OID20710	10	62142032	64572305		0.0018613	0.000967012	0.00302162		0.00189	0.000992	0.00301	1.21	0.300814		0.001753	0.00025556	0.00325044		0.00141	-0.0008636	0.0036836		0.000951	-0.0012638	0.0031658
LIFR	P42702	OID20606	1	160494086	162736081		0.00364032	0.00229873	0.00518343		0.00416	0.00276	0.00571	1.95	0.104131		0.004687	0.0021978	0.0071762		0.0046	0.0016012	0.0075988		0.0031	0.000258	0.005942
LIFR	P42702	OID20606	3	57346341	59493627		0.00148859	0.000700334	0.00247131		0.00177	0.000916	0.00285	1.71	0.332835		0.002486	0.00065144	0.00432056		0.00174	-0.0004356	0.0039156		0.00179	-0.0003856	0.0039656
LIFR	P42702	OID20606	3	97635347	99715649		0.0023906	0.00133469	0.00356886		0.00242	0.00138	0.0036	1.21	0.405538		0.002534	0.00071316	0.00435484		0.004	0.0014912	0.0065088		0.00291	0.0005188	0.0053012
LIFR	P42702	OID20606	3	185868495	187884276		0.00131607	0.000606627	0.00225238		0.00219	0.00121	0.00336	2.25	0.224621		0.003434	0.00104084	0.00582716		0.00437	0.001234	0.007506		0.00171	-0.0011712	0.0045912
LIFR	P42702	OID20606	5	37432393	39796039		0.011399	0.00894999	0.0141034		0.0251	0.0216	0.0289	9.06	0.255		0.031216	0.0240012	0.0384308		0.0304	0.025696	0.035104		0.0191	0.0151016	0.0230984
LIFR	P42702	OID20606	9	131991553	134535444		0.0546857	0.0494039	0.0602464		0.0596	0.0541	0.0653	2.42	0.139439		0.035955	0.028995	0.042915		0.0649	0.0582556	0.0715444		0.0523	0.0461456	0.0584544
LIFR	P42702	OID20606	10	18894416	20919751		0.000826669	0.000260297	0.00160187		0.000901	0.000324	0.00168	1.31	0.254115		0.001427	-0.00020372	0.00305772		0.0013	-0.0010716	0.0036716		0.00134	-0.0010316	0.0037116
LIFR	P42702	OID20606	11	125340967	127437901		0.00200725	0.00114141	0.00318975		0.0037	0.0024	0.00523	3.27	0.205958		0.00437	0.00178476	0.00695524		0.00644	0.0033236	0.0095564		0.0024	-0.0003244	0.0051244
LIFR	P42702	OID20606	17	6064643	8308464		0.00503154	0.00349938	0.0066928		0.00635	0.0046	0.00838	3.05	0.135649		0.008211	0.00485548	0.0115665		0.00915	0.005524	0.012776		0.00522	0.0019076	0.0085324
LIFR	P42702	OID20606	21	40243366	42243366		0.000676541	0.000208938	0.00139006		0.000852	0.000295	0.00161	1.44	0.136046		0.002478	0.00014168	0.00481432		0.00306	-0.0002524	0.0063724		0.00144	-0.0017156	0.0045956
GFRA2	O00451	OID21330	4	100944147	103361960		0.00164213	0.000784664	0.00277637		0.00228	0.00127	0.00344	2.07	0.0698827		0.003021	0.00089244	0.00514956		0.00444	0.0018724	0.0070076		0.00318	0.0007692	0.0055908
GFRA2	O00451	OID21330	5	69871599	72014171		0.000761554	0.000208057	0.0014784		0.00161	0.00079	0.00263	2.35	0.184882		0.002889	0.00067224	0.00510576		0.00322	0.00140308	0.00503692		0.00147	-5.292e-05	0.00299292
GFRA2	O00451	OID21330	8	20358205	23088831		0.044657	0.0400029	0.0497074		0.107	0.0996	0.114	16.8	0.199002		0.091851	0.0788562	0.104846		0.128	0.119533	0.136467		0.0743	0.0674008	0.0811992
GFRA2	O00451	OID21330	10	99315722	101315722		0.0015394	0.000752927	0.00257424		0.00158	0.000751	0.00262	1.27	0.163997		0.002177	0.00033068	0.00402332		0.00301	0.000462	0.005558		0.00191	-0.0005204	0.0043404
GFRA2	O00451	OID21330	17	6064853	8308464		0.00414595	0.00278328	0.00603317		0.00432	0.00286	0.00599	1.59	0.206243		0.007124	0.00403504	0.010213		0.00679	0.0033404	0.0102396		0.00578	0.0024088	0.0091512
UMOD	P07911	OID20237	1	216244776	218265219		0.000497817	0.000107215	0.0010616		0.000619	0.000176	0.00129	1.31	0.0799114		0.002048	0.00017228	0.00392372		0.00209	-0.0003012	0.0044812		0.00105	-0.0012236	0.0033236
UMOD	P07911	OID20237	2	8089082	10110496		0.000752557	0.000221969	0.00148859		0.000827	0.000266	0.00154	1.29	0.167725		0.001229	-0.0004762	0.0029342		0.00154	-0.0011256	0.0042056		0.000186	-0.0023424	0.0027144
UMOD	P07911	OID20237	2	93791781	96373062		0.00108593	0.000413122	0.00187294		0.00128	0.000556	0.00218	1.7	0.154201		0.001723	0.0001354	0.0033106		0.000742	-0.00067704	0.00216104		0.00138	-0.0001586	0.0029186
UMOD	P07911	OID20237	2	112239717	114271143		0.000789812	0.000255454	0.00157382		0.00103	0.000408	0.00184	1.65	0.187089		0.001536	7.2e-06	0.0030648		0.0024	0.0001852	0.0046148		0.000998	-0.0010404	0.0030364
UMOD	P07911	OID20237	3	135081851	137215869		0.000779661	0.000244937	0.00150842		0.000826	0.000275	0.00158	1.24	0.237063		0.000935	-0.00026844	0.00213844		0.000526	-0.00130856	0.00236056		0.000414	-0.00140292	0.00223092
UMOD	P07911	OID20237	3	185932142	187932142		0.000454905	8.3411e-05	0.00103935		0.000543	0.000138	0.00116	1.19	0.257477		0.001634	-0.00026328	0.00353128		0.000789	-0.0019746	0.0035526		0.000948	-0.0018156	0.0037116
UMOD	P07911	OID20237	7	150699885	152726110		0.00225132	0.00126041	0.00347817		0.00234	0.00133	0.00358	1.33	0.25757		0.002919	0.00087276	0.00496524		0.00221	-0.0005732	0.0049932		0.0022	-0.0005832	0.0049832
UMOD	P07911	OID20237	9	3298589	7463284		0.00100761	0.000385807	0.00181717		0.00128	0.000561	0.00221	1.62	0.112962		0.003568	0.0009612	0.0061748		0.00197	-0.0018324	0.0057724		0.00213	-0.0016724	0.0059324
UMOD	P07911	OID20237	11	60781553	62843278		0.000961603	0.000354948	0.00178772		0.000993	0.000376	0.00184	1.22	0.321985		0.001416	-2.264e-05	0.00285464		0.00254	3.12e-05	0.0050488		0.000918	-0.0013948	0.0032308
UMOD	P07911	OID20237	11	64605047	66893944		0.00423175	0.00279305	0.00586546		0.00459	0.00312	0.0063	1.83	0.242686		0.005003	0.00241776	0.00758824		0.00514	0.0025136	0.0077664		0.00495	0.0023432	0.0075568
UMOD	P07911	OID20237	12	0	1555791		0.0012679	0.000546301	0.0021903		0.00208	0.00115	0.00323	2.61	0.200215		0.003693	0.00138412	0.00600188		0.00306	0.000512	0.005608		0.00226	-0.00019	0.00471
UMOD	P07911	OID20237	12	56252006	58450266		0.000467187	0.000100577	0.0010304		0.000494	0.000115	0.00108	1.08	0.222208		0.000256	-0.0006456	0.0011576		-0.000831	-0.00277924	0.00111724		-0.000165	-0.0022034	0.0018734
UMOD	P07911	OID20237	15	74868610	77055034		0.000798699	0.000240809	0.00153354		0.000874	0.000306	0.00169	1.35	0.327634		0.002065	0.00024416	0.00388584		0.00217	1.4e-05	0.004326		0.00137	-0.0006684	0.0034084
UMOD	P07911	OID20237	16	19106735	23636477		0.308342	0.297677	0.320269		0.378	0.367	0.39	12.7	0.106114		0.247923	0.224877	0.270969		0.421	0.409103	0.432897		0.366	0.354358	0.377642
UMOD	P07911	OID20237	17	6166093	8203059		0.00035496	5.31015e-05	0.00084733		0.000428	9.33e-05	0.000944	1.15	0.227665		0.001309	-0.0003668	0.0029848		0.00233	-0.0005708	0.0052308		0.000337	-0.0023678	0.0030418
UMOD	P07911	OID20237	17	38673317	40677075		0.000748961	0.000231661	0.00152287		0.000774	0.000254	0.00152	1.2	0.259647		0.000645	-0.0003448	0.0016348		-0.00112	-0.00298788	0.00074788		0.000246	-0.001812	0.002304
UMOD	P07911	OID20237	17	47968592	50452763		0.0131126	0.0106069	0.0158818		0.0295	0.0257	0.0336	5.56	0.110201		0.037877	0.0293765	0.0463775		0.0345	0.029502	0.039498		0.0162	0.0123192	0.0200808
UMOD	P07911	OID20237	18	60701562	62711841		0.000171075	1.36596e-05	0.000509543		0.000172	1.33e-05	0.0005	1	0.145527		NA	NA	NA		-0.00132	-0.0032506	0.0006106		-0.000572	-0.0026104	0.0014664
UMOD	P07911	OID20237	21	14204463	16210390		0.00095769	0.000365816	0.00177925		0.00151	0.000731	0.0025	2.09	0.240357		0.001656	-0.00013348	0.00344548		0.000619	-0.001831	0.003069		0.00117	-0.0013388	0.0036788
TGFBI	Q15582	OID20417	6	25500000	34000000		0.00208976	0.00112064	0.00326565		0.0032	0.00199	0.00462	2.17	0.148969		0.003221	0.00107872	0.00536328		0.0257	0.0154688	0.0359312		0.0106	0.0006824	0.0205176
MANEAL	Q5VSG8	OID31244	10	128741419	130773942		0.00220645	0.00119498	0.0033388		0.00226	0.00128	0.00343	1.29	0.136838		0.003103	0.00059812	0.00560788		0.00388	0.0007244	0.0070356		0.00101	-0.0018712	0.0038912
TCN1	P20061	OID30687	2	240747370	242802851		0.00134183	0.000615224	0.00237141		0.00222	0.00124	0.00345	2.62	0.105891		0.003362	0.00114916	0.00557484		0.0032	0.0009656	0.0054344		0.0026	0.000444	0.004756
TCN1	P20061	OID30687	3	127528249	129706906		0.00232683	0.00132633	0.00346699		0.00248	0.00142	0.00374	1.55	0.118892		0.003913	0.0016394	0.0061866		0.00328	0.00083	0.00573		0.00406	0.001512	0.006608
TCN1	P20061	OID30687	4	85979698	88051415		0.00107536	0.000420446	0.00191361		0.00114	0.000457	0.00205	1.33	0.208474		0.001292	-1.14e-05	0.0025954		0.00115	-0.0008884	0.0031884		0.00107	-0.0009684	0.0031084
TCN1	P20061	OID30687	6	6145960	8177651		0.00104204	0.00037896	0.00191228		0.00196	0.00106	0.00311	2.29	0.244432		0.003123	0.00089644	0.00534956		0.00443	0.0013136	0.0075464		0.0019	-0.0009812	0.0047812
TCN1	P20061	OID30687	6	21308068	23371761		0.00121574	0.00048485	0.00213167		0.00126	0.000533	0.00219	1.28	0.451586		0.001724	3.056e-05	0.00341744		0.000799	-0.0016314	0.0032294		0.000828	-0.0016024	0.0032584
TCN1	P20061	OID30687	6	86423597	88703068		0.00138703	0.000625303	0.00240781		0.00172	0.000878	0.00282	1.67	0.348464		0.001467	0.00012244	0.00281156		0.00178	-0.00067	0.00423		0.000667	-0.0016458	0.0029798
TCN1	P20061	OID30687	7	5457870	7505988		0.00219136	0.00117064	0.00333182		0.00224	0.00129	0.00348	1.3	0.265356		0.001981	0.00025424	0.00370776		0.00122	-0.0011908	0.0036308		0.00164	-0.0008296	0.0041096
TCN1	P20061	OID30687	11	56410132	61772264		0.114569	0.107043	0.1222		0.183	0.174	0.192	12.4	0.133493		0.237932	0.212918	0.262946		0.227	0.216475	0.237525		0.0822	0.0748304	0.0895696
TCN1	P20061	OID30687	11	125184899	127423668		0.00269856	0.0015903	0.00402176		0.00732	0.00548	0.00941	4.69	0.187571		0.008694	0.00529536	0.0120926		0.00987	0.0063812	0.0133588		0.00649	0.0032952	0.0096848
TCN1	P20061	OID30687	14	22107402	24119522		0.00104536	0.000396079	0.00195525		0.00127	0.000548	0.00219	1.61	0.240139		0.002206	0.00013232	0.00427968		0.00229	-0.00065	0.00523		0.000907	-0.0018958	0.0037098
TCN1	P20061	OID30687	17	6085977	8308464		0.000575054	0.000144497	0.00120069		0.00073	0.000226	0.00142	1.36	0.118995		0.001027	-0.00065076	0.00270476		0.00285	-0.000286	0.005986		0.000708	-0.002232	0.003648
TCN1	P20061	OID30687	17	38970224	41062520		0.00189593	0.00099356	0.0030006		0.00195	0.00102	0.00311	1.28	0.362299		0.002314	0.00057352	0.00405448		0.00223	-0.0002788	0.0047388		0.00182	-0.0006496	0.0042896
TCN1	P20061	OID30687	17	80218630	82299685		0.00134482	0.000588929	0.00227882		0.00136	0.000576	0.00233	1.18	0.432791		0.00082	-0.00064608	0.00228608		0.000531	-0.0020954	0.0031574		0.000481	-0.0021258	0.0030878
TCN1	P20061	OID30687	19	4811707	6851790		0.00364929	0.00236817	0.00522591		0.00722	0.00531	0.00938	4.22	0.142626		0.00934	0.00586492	0.0128151		0.00749	0.0039424	0.0110376		0.0054	0.0020288	0.0087712
TCN1	P20061	OID30687	19	47290989	49912714		0.0795475	0.0730073	0.0863217		0.0796	0.0735	0.0863	1.27	0.447115		0.031338	0.0247798	0.0378962		0.0971	0.089456	0.104744		0.0854	0.0781088	0.0926912
DEFB104A_DEFB104B	Q8WTQ1	OID30849	8	5949388	9624839		0.0123933	0.00998385	0.0152345		0.031	0.027	0.0353	11.5	0.0508677		0.051826	0.0423572	0.0612948		0.0461	0.040024	0.052176		0.0127	0.0083488	0.0170512
DEFB104A_DEFB104B	Q8WTQ1	OID30849	8	10459669	13821264		0.00972269	0.00747539	0.0123208		0.0178	0.0148	0.0211	7.22	0.146137		0.028873	0.0217327	0.0360133		0.0252	0.0202216	0.0301784		0.00729	0.0034484	0.0111316
KLK8	O60259	OID21517	1	150614709	154188197		0.00179235	0.000918878	0.0028323		0.00468	0.00317	0.00636	3.31	0.088506		0.006176	0.00315956	0.00919244		0.0109	0.0071564	0.0146436		0.00694	0.00351	0.01037
KLK8	O60259	OID21517	2	217890289	219919534		0.00155709	0.000792769	0.0025337		0.00171	0.000841	0.00279	1.47	0.0396316		0.002867	0.00062476	0.00510924		0.00443	0.0015488	0.0073112		0.00175	-0.0008372	0.0043372
KLK8	O60259	OID21517	17	6116978	8288706		0.000297306	4.61165e-05	0.000742536		0.000318	5.33e-05	0.000787	1.04	0.173056		0	-0.0013426	0.0013426		-0.000147	-0.002989	0.002695		-0.000442	-0.0032644	0.0023804
KLK8	O60259	OID21517	19	49861561	52065067		0.108415	0.10124	0.115674		0.168	0.159	0.177	13.2	0.130399		0.229792	0.206586	0.252998		0.178	0.168259	0.187741		0.0568	0.0503908	0.0632092
KLK8	O60259	OID21517	19	53251270	55255803		0.00176632	0.000887306	0.00285999		0.00181	0.000923	0.00299	1.26	0.366457		0.00374	0.0011136	0.0063664		0.00352	1.16e-05	0.0070284		0.00119	-0.0021224	0.0045024
THY1	P04216	OID21050	10	99315722	101315722		0.0019026	0.00102844	0.00302337		0.00241	0.00139	0.00363	2	0.132679		0.002812	0.00071088	0.00491312		0.00304	0.0005116	0.0055684		0.00252	5.04e-05	0.0049896
THY1	P04216	OID21050	11	117156326	121131761		0.02071	0.017307	0.0239205		0.0581	0.0528	0.0637	15.7	0.163817		0.076085	0.0643446	0.0878254		0.0826	0.075348	0.089852		0.0365	0.031012	0.041988
THY1	P04216	OID21050	17	6166093	8251756		0.00052672	0.00012917	0.00112235		0.000565	0.000147	0.00119	1.14	0.181691		NA	NA	NA		0.000802	-0.0019812	0.0035852		-6.27e-05	-0.0027479	0.0026225
CDH6	P55285	OID20157	5	28627665	32643617		0.103723	0.09656	0.111212		0.266	0.256	0.276	18.5	0.162893		0.216966	0.195328	0.238604		0.292	0.280828	0.303172		0.186	0.176298	0.195702
CDH6	P55285	OID20157	8	104501824	106580979		0.00290638	0.00166339	0.0042127		0.00295	0.00178	0.0043	1.27	0.263024		0.003464	0.00123548	0.00569252		0.00629	0.0036048	0.0089752		0.00302	0.0007072	0.0053328
CDH6	P55285	OID20157	9	131986115	133989049		0.00116465	0.000487374	0.00202767		0.00125	0.000539	0.00213	1.36	0.0814843		0.003341	0.00094784	0.00573416		0.00359	0.000454	0.006726		0.00106	-0.0018212	0.0039412
CDH6	P55285	OID20157	12	120779004	122779004		0.000977286	0.000359966	0.00180956		0.0011	0.000441	0.00197	1.43	0.148427		0.000738	-0.0004282	0.0019042		0.00173	-0.000524	0.003984		0.000542	-0.0015748	0.0026588
CDH6	P55285	OID20157	17	6085977	8308464		0.0010327	0.00037018	0.00185831		0.00128	0.00058	0.00221	1.62	0.217835		0.002588	0.00052216	0.00465384		0.00203	-0.0009884	0.0050484		0.00144	-0.0015196	0.0043996
CDH6	P55285	OID20157	22	38473204	40501158		0.00126397	0.000561422	0.00214906		0.00138	0.000633	0.00237	1.46	0.243665		0.002918	0.0008698	0.0049662		0.00339	0.0009008	0.0058792		0.00242	4.84e-05	0.0047916
IDO1	P14902	OID30230	6	115430023	117756216		0.00254912	0.00144643	0.00385126		0.00279	0.00166	0.00414	1.66	0.303959		0.003196	0.001187	0.005205		0.00475	0.0021628	0.0073372		0.00436	0.001812	0.006908
IDO1	P14902	OID30230	8	37962845	41092969		0.0349097	0.0309535	0.0394573		0.0527	0.0476	0.0581	5.09	0.277		0.041474	0.0328363	0.0501117		0.062	0.0556888	0.0683112		0.0423	0.0368512	0.0477488
IDO1	P14902	OID30230	8	142918193	144987456		0.0013346	0.000599578	0.00230519		0.00136	0.000614	0.00232	1.21	0.391296		0.001748	0.00011336	0.00338264		0.00212	-0.0004476	0.0046876		0.00123	-0.0012396	0.0036996
IDO1	P14902	OID30230	9	92132358	94150041		0.00191757	0.000961809	0.00312959		0.00195	0.00101	0.00307	1.24	0.447197		0.002265	0.00050884	0.00402116		0.00244	0.0001272	0.0047528		0.00178	-0.0004544	0.0040144
IDO1	P14902	OID30230	11	127183379	129246346		0.00101646	0.000409965	0.00179587		0.00112	0.000447	0.00202	1.37	0.251648		0.001542	-0.000271	0.003355		-0.000203	-0.0025354	0.0021294		0.00146	-0.0010684	0.0039884
IDO1	P14902	OID30230	12	109921908	113797469		0.00809938	0.00604627	0.0103441		0.00816	0.00614	0.0104	1.3	0.43963		0.005293	0.00281948	0.00776652		0.00986	0.006332	0.013388		0.00775	0.0043984	0.0111016
IDO1	P14902	OID30230	19	52816370	54836078		0.00213907	0.00110691	0.00326233		0.00375	0.00244	0.00525	3.08	0.230063		0.003919	0.001371	0.006467		0.00337	-6e-05	0.0068		0.0038	0.0003308	0.0072692
HDAC8	Q9BY41	OID30436	6	25500000	34000000		0.00153574	0.000703231	0.00256881		0.00335	0.00212	0.0048	2.7	0.283226		0.005849	0.00260128	0.00909672		0.0345	0.0239748	0.0450252		0.00941	-0.0006056	0.0194256
F7	P08709	OID20372	2	26166327	29023974		0.00715255	0.0053168	0.00926716		0.00731	0.00542	0.0094	1.55	0.360588		0.005219	0.0027298	0.0077082		0.00634	0.0032628	0.0094172		0.0057	0.0026816	0.0087184
F7	P08709	OID20372	4	98012269	100143015		0.0013133	0.000571415	0.00228463		0.00134	0.000579	0.0023	1.2	0.287181		0.001405	4.084e-05	0.00276916		0.0003	-0.0016796	0.0022796		0.00147	-0.0006664	0.0036064
F7	P08709	OID20372	7	72432415	74643687		0.00252623	0.0014896	0.00385505		0.00257	0.00149	0.00386	1.27	0.273176		0.001757	0.0003948	0.0031192		0.00163	-0.000428	0.003688		0.00161	-0.000448	0.003668
F7	P08709	OID20372	10	62114994	64605625		0.00179729	0.000941302	0.00291129		0.00185	0.000961	0.00298	1.27	0.409777		0.002042	0.00047988	0.00360412		0.00127	-0.0010036	0.0035436		0.00163	-0.0006828	0.0039428
F7	P08709	OID20372	11	59088555	61273823		0.00147991	0.000663867	0.00254818		0.00249	0.00141	0.00379	2.25	0.216171		0.002693	0.00083296	0.00455304		0.00427	0.0016044	0.0069356		0.00254	5.08e-05	0.0050292
F7	P08709	OID20372	13	111708728	114638507		0.131775	0.124033	0.139396		0.175	0.167	0.185	8.51	0.163509		0.112761	0.0975984	0.127924		0.195	0.18518	0.20482		0.16	0.150866	0.169134
F7	P08709	OID20372	14	93378610	95378610		0.0014413	0.000664957	0.00244943		0.00154	0.000753	0.00255	1.38	0.0446647		0.002617	0.00058252	0.00465148		0.00351	0.0005308	0.0064892		0.00222	-0.0006416	0.0050816
F7	P08709	OID20372	20	32830562	37010040		0.00811245	0.00610529	0.0104708		0.00819	0.00609	0.0105	1.36	0.0974764		0.007372	0.00427128	0.0104727		0.0117	0.0080152	0.0153848		0.0095	0.005972	0.013028
LRRFIP1	Q32MZ4	OID31344	2	236642735	238800150		0.00158256	0.000784408	0.00259411		0.003	0.00184	0.00437	2.84	0.187757		0.003676	0.00146316	0.00588884		0.00388	0.00094	0.00682		0.00293	6.84e-05	0.0057916
ADAM15	Q13444	OID20109	6	25500000	34000000		0.000858517	0.00029247	0.00163648		0.00241	0.00138	0.00367	2.77	0.138976		0.004478	0.001734	0.007222		0.00169	-0.0081492	0.0115292		0.00717	-0.0027868	0.0171268
PLA2G4A	P47712	OID20685	1	185890198	187998656		0.0026318	0.00157114	0.00401101		0.00297	0.00182	0.00433	1.86	0.0900791		0.004418	0.00179944	0.00703656		0.00478	0.0022516	0.0073084		0.00262	0.0003464	0.0048936
PLA2G4A	P47712	OID20685	3	55814971	57831417		0.00261788	0.00155593	0.00394675		0.00265	0.0016	0.00393	1.23	0.366679		0.003692	0.00129296	0.00609104		0.00383	0.0013996	0.0062604		0.00268	0.0003868	0.0049732
PLA2G4A	P47712	OID20685	11	75807506	77845547		0.00138691	0.000638381	0.00230734		0.0018	0.000927	0.00288	1.96	0.217411		0.002499	0.0004802	0.0045178		0.00327	0.0007808	0.0057592		0.000983	-0.0012318	0.0031978
RBM17	Q96I25	OID31034	7	105666734	107735615		0.00286942	0.00176057	0.00411199		0.00301	0.00183	0.00441	1.45	0.394314		0.003878	0.00166908	0.00608692		0.00197	-0.0005584	0.0044984		0.00304	0.000394	0.005686
RBM17	Q96I25	OID31034	8	104500600	106580979		0.00283299	0.00172901	0.00413148		0.0029	0.00178	0.0043	1.29	0.259029		0.00259	0.0006888	0.0044912		0.00358	0.0012084	0.0059516		0.0026	0.000346	0.004854
RBM17	Q96I25	OID31034	10	4978903	7173648		0.0100156	0.00782227	0.012354		0.0101	0.00796	0.0125	1.42	0.0550268		0.01259	0.00841128	0.0167687		0.0134	0.0093428	0.0174572		0.00574	0.0022316	0.0092484
RAD23B	P54727	OID21166	8	104558736	106578478		0.00189338	0.000901263	0.00302382		0.00193	0.000982	0.00309	1.25	0.265293		0.002078	0.0002944	0.0038616		0.00289	0.0005576	0.0052224		0.0018	-0.0004148	0.0040148
RAD23B	P54727	OID21166	9	106239073	108337257		0.00140182	0.000658332	0.00238723		0.00249	0.00141	0.00377	2.37	0.169744		0.002878	0.00070828	0.00504772		0.00346	0.0005984	0.0063216		0.00196	-0.0007448	0.0046648
PDIA5	Q14554	OID31209	3	121981291	124149979		0.030017	0.0260754	0.0343538		0.0306	0.0266	0.0349	2.01	0.251533		0.027496	0.0206791	0.0343129		0.0322	0.0273588	0.0370412		0.0234	0.019088	0.027712
PDIA5	Q14554	OID31209	7	133235691	135345404		0.00274716	0.0015684	0.00419998		0.00279	0.00161	0.00416	1.27	0.432847		0.002609	0.00073132	0.00448668		0.00407	0.0015808	0.0065592		0.00246	0.0001668	0.0047532
PDIA5	Q14554	OID31209	20	18261036	20375165		0.00220794	0.00120076	0.00350239		0.00226	0.00124	0.00348	1.25	0.330931		0.001853	0.00016152	0.00354448		0.00213	-0.0005944	0.0048544		0.00125	-0.001396	0.003896
ARHGAP5	Q13017	OID31190	6	25500000	34000000		0.00163741	0.000805356	0.00271165		0.00299	0.00182	0.00439	2.7	0.276443		0.003167	0.00100904	0.00532496		0.0115	0.0013472	0.0216528		0.00572	-0.0042956	0.0157356
SELP	P16109	OID20379	1	168250762	171196942		0.0352171	0.0312836	0.0395664		0.0516	0.0466	0.0568	5.5	0.207381		0.067575	0.0550996	0.0800504		0.0603	0.0540868	0.0665132		0.0262	0.021594	0.030806
SELP	P16109	OID20379	1	246549001	248559286		0.00146081	0.00067658	0.00248619		0.00151	0.000734	0.00249	1.26	0.0828731		0.003548	0.001098	0.005998		0.00432	0.0015564	0.0070836		0.00242	-0.0001476	0.0049876
SELP	P16109	OID20379	5	131223506	133475490		0.00220231	0.00113979	0.00343991		0.00231	0.00128	0.00355	1.4	0.421322		0.002297	0.00057024	0.00402376		0.003	0.0006676	0.0053324		0.00251	0.0002364	0.0047836
SELP	P16109	OID20379	7	79589645	81622979		0.00162614	0.000778831	0.00269826		0.00167	0.000864	0.00263	1.26	0.371434		0.002183	0.0004288	0.0039372		0.000144	-0.0019728	0.0022608		0.00197	-0.000382	0.004322
SELP	P16109	OID20379	8	104500253	106581434		0.00614722	0.00437888	0.00789937		0.00618	0.00449	0.00812	1.25	0.268373		0.005807	0.00307868	0.00853532		0.00823	0.0053684	0.0110916		0.00646	0.0037552	0.0091648
SELP	P16109	OID20379	9	132166877	134503284		0.0144061	0.011898	0.017104		0.0146	0.012	0.0176	1.56	0.162073		0.013537	0.00951312	0.0175609		0.017	0.012688	0.021312		0.0142	0.010084	0.018316
SELP	P16109	OID20379	10	62114994	64606219		0.00308432	0.00190435	0.00449256		0.00312	0.00197	0.00446	1.22	0.382916		0.002629	0.00087872	0.00437928		0.00197	-0.000382	0.004322		0.00286	0.00041	0.00531
SELP	P16109	OID20379	16	80826221	82859290		0.00192811	0.00105018	0.00311602		0.00197	0.00107	0.00303	1.28	0.147505		0.004042	0.0013862	0.0066978		0.0054	0.0018524	0.0089476		0.00117	-0.0020444	0.0043844
SELP	P16109	OID20379	19	53971645	56063539		0.00567055	0.00396203	0.00749171		0.00649	0.00474	0.00844	2.25	0.193911		0.006504	0.0037208	0.0092872		0.00373	0.0002412	0.0072188		0.00588	0.0022344	0.0095256
DBN1	Q16643	OID30549	3	55814971	57815721		0.00214489	0.00114459	0.0033735		0.00216	0.00125	0.00342	1.19	0.372164		0.001482	-0.00015068	0.00311468		0.0017	-0.0005148	0.0039148		0.0011	-0.0010364	0.0032364
DBN1	Q16643	OID30549	7	105727158	107733272		0.00178778	0.000887133	0.00282997		0.00184	0.000957	0.00291	1.26	0.418906		0.002213	0.0003902	0.0040358		-0.000236	-0.0025096	0.0020376		0.00181	-0.0006988	0.0043188
ADH1B	P00325	OID30612	4	97810145	100720133		0.00307578	0.00191997	0.00448209		0.00537	0.00382	0.00716	3.65	0.150832		0.008196	0.00447396	0.011918		0.00991	0.0065976	0.0132224		0.00383	0.001086	0.006574
ADH1B	P00325	OID30612	9	113350534	115414026		0.00211237	0.00115885	0.0032823		0.00285	0.0017	0.00418	2.29	0.255955		0.0036	0.00140676	0.00579324		0.00341	0.0005092	0.0063108		0.00253	-0.0002924	0.0053524
ADH1B	P00325	OID30612	10	99152307	101164661		0.00144077	0.000672781	0.00246164		0.00148	0.000683	0.00253	1.25	0.453488		0.001729	0.0001218	0.0033362		0.00124	-0.0010924	0.0035724		0.00135	-0.001002	0.003702
ADH1B	P00325	OID30612	19	53251270	55255803		0.00192049	0.00102619	0.00301796		0.00198	0.00104	0.00311	1.29	0.359758		0.001708	-0.00044408	0.00386008		0.0025	-0.0008712	0.0058712		0.000815	-0.0023994	0.0040294
ADH1B	P00325	OID30612	22	42928847	44999845		0.00384873	0.00253061	0.00538231		0.00393	0.00252	0.0055	1.33	0.201828		0.004511	0.00195124	0.00707076		0.00436	0.0009888	0.0077312		0.00371	0.0003976	0.0070224
EFHD1	Q9BUP0	OID31044	2	230930037	234151537		0.015449	0.0127177	0.0184891		0.0498	0.0448	0.055	8.57	0.215581		0.049722	0.0405531	0.0588909		0.0558	0.049626	0.061974		0.0371	0.0317492	0.0424508
EFHD1	Q9BUP0	OID31044	6	144272811	147344288		0.00940787	0.00731097	0.0118619		0.00945	0.00731	0.0118	1.25	0.37271		0.006469	0.0037936	0.0091444		0.0184	0.0144996	0.0223004		0.0166	0.0128368	0.0203632
SLC27A4	Q6P1M0	OID20814	3	55814971	57867264		0.00425715	0.00276891	0.00602582		0.00432	0.0029	0.00607	1.34	0.356955		0.006007	0.00295136	0.00906264		0.00521	0.002564	0.007856		0.0048	0.0022128	0.0073872
SLC27A4	Q6P1M0	OID20814	9	127280836	129307438		0.00142556	0.000642576	0.00238607		0.00148	0.000685	0.00241	1.28	0.211827		0.00172	0.00013436	0.00330564		0.00263	0.0002192	0.0050408		0.00163	-0.0006632	0.0039232
SLC27A4	Q6P1M0	OID20814	10	112588287	114617531		0.00354814	0.0022401	0.00491001		0.00363	0.0023	0.00518	1.38	0.0573018		0.005137	0.00247728	0.00779672		0.00576	0.0027416	0.0087784		0.00483	0.00189	0.00777
RALB	P11234	OID30567	2	118753312	121316287		0.00662435	0.00472879	0.00875692		0.00668	0.00495	0.00876	1.27	0.293607		0.006028	0.00339376	0.00866224		0.00694	0.0035688	0.0103112		0.00683	0.0034784	0.0101816
PEBP1	P30086	OID21087	3	55815721	57831748		0.00231942	0.00129062	0.00361133		0.00235	0.00131	0.00355	1.22	0.365875		0.002483	0.00048772	0.00447828		0.00439	0.0019008	0.0068792		0.00184	-0.0003552	0.0040352
PEBP1	P30086	OID21087	12	117077715	119446856		0.00563852	0.0039846	0.00758017		0.00877	0.00664	0.011	2.39	0.0417124		0.011088	0.00698768	0.0151883		0.00991	0.0064408	0.0133792		0.00258	-0.0002424	0.0054024
RPL14	P50914	OID30284	3	39445374	41445374		0.00156857	0.000734368	0.00266612		0.00236	0.00132	0.0036	2.27	0.191975		0.002329	0.0004278	0.0042302		0.00224	-5.32e-05	0.0045332		0.00196	-0.000294	0.004214
RPL14	P50914	OID30284	3	55814971	57815721		0.00225028	0.00127502	0.00351172		0.00228	0.00129	0.00354	1.23	0.370259		0.002081	0.00026996	0.00389204		0.00131	-0.000846	0.003466		0.00156	-0.0006352	0.0037552
BLMH	Q13867	OID20336	6	25500000	34000000		0.00220826	0.00122086	0.00343117		0.00285	0.00173	0.00418	1.99	0.218473		0.004604	0.00189528	0.00731272		0.0046	-0.0049844	0.0141844		0.01	0.000298	0.019702
APRT	P07741	OID20927	2	189454999	191474797		0.00113849	0.000453605	0.0020403		0.00118	0.000493	0.00211	1.27	0.39378		0.002682	0.00069848	0.00466552		0.00262	0.000366	0.004874		0.00189	-0.000266	0.004046
APRT	P07741	OID20927	3	55814971	57867264		0.0052667	0.00363898	0.00717031		0.00537	0.00379	0.00711	1.4	0.343073		0.007408	0.00392312	0.0108929		0.00794	0.0050588	0.0108212		0.00546	0.0028336	0.0080864
APRT	P07741	OID20927	7	94325384	96325384		0.00064675	0.000185737	0.00133367		0.000749	0.000233	0.00148	1.36	0.260965		0.001462	3.512e-05	0.00288888		0.00208	-3.68e-05	0.0041968		0.00107	-0.0009096	0.0030496
APRT	P07741	OID20927	12	53274687	55342686		0.00180226	0.000941007	0.00298672		0.00185	0.000898	0.00296	1.27	0.398795		0.002116	0.00035788	0.00387412		0.00215	-0.0002804	0.0045804		0.00163	-0.000722	0.003982
APRT	P07741	OID20927	14	90777634	92777634		0.000722717	0.000216856	0.00144486		0.000748	0.000222	0.00148	1.17	0.193485		NA	NA	NA		0.000441	-0.0019894	0.0028714		-0.000905	-0.0031786	0.0013686
APRT	P07741	OID20927	16	87761216	89860598		0.00132453	0.000586731	0.00228888		0.00304	0.00187	0.00443	2.73	0.170479		0.007058	0.00362996	0.010486		0.00895	0.0053632	0.0125368		0.00291	-0.0001672	0.0059872
APRT	P07741	OID20927	17	27245826	29413121		0.00414011	0.00273799	0.00571773		0.00504	0.00347	0.00688	2.21	0.451046		0.004242	0.00197232	0.00651168		0.00646	0.003716	0.009204		0.00532	0.0026936	0.0079464
ATOX1	O00244	OID21476	3	55815721	57815721		0.00228422	0.00130947	0.00345912		0.00232	0.00131	0.00354	1.24	0.368233		0.002467	0.00056972	0.00436428		0.00296	0.0006472	0.0052728		0.00183	-0.0003456	0.0040056
ATOX1	O00244	OID21476	5	131316836	133475490		0.00169428	0.000846908	0.00281456		0.00172	0.000881	0.00273	1.2	0.444327		0.001284	0.00011388	0.00245412		0.00116	-0.0009176	0.0032376		0.0016	-0.0005364	0.0037364
ATOX1	O00244	OID21476	5	150732302	153032745		0.00284	0.00170286	0.004219		0.00287	0.00172	0.00424	1.22	0.398684		0.003029	0.00114348	0.00491452		0.00333	0.0007232	0.0059368		0.00326	0.0006728	0.0058472
ATOX1	O00244	OID21476	11	71139110	73139110		0.00144713	0.000664134	0.00250152		0.00248	0.00146	0.00385	2.28	0.0454855		0.002467	0.00054032	0.00439368		0.00174	-0.0004356	0.0039156		0.00118	-0.0009172	0.0032772
ATOX1	O00244	OID21476	14	20737747	22737747		0.000122123	2.84273e-06	0.000417692		0.000122	2.63e-06	0.000418	1	0.167593		NA	NA	NA		-1.14e-05	-0.002677	0.0026542		-0.000158	-0.002804	0.002488
ATOX1	O00244	OID21476	14	104882695	107815005		0.00581593	0.00407737	0.00770151		0.00919	0.00708	0.0115	4.24	0.248348		0.012137	0.00726052	0.0170135		0.0103	0.0073796	0.0132204		0.00469	0.0023576	0.0070224
ATOX1	O00244	OID21476	19	54013075	56059687		0.00210337	0.00114921	0.00337419		0.00216	0.00119	0.00341	1.29	0.16738		0.00296	0.0007746	0.0051454		0.000928	-0.0022864	0.0041424		0.00195	-0.0013624	0.0052624
NCS1	P62166	OID21458	2	168036909	170077231		0.00118239	0.000520191	0.00206083		0.00158	0.000772	0.00261	1.98	0.37236		0.002436	0.00064848	0.00422352		0.00099	-0.001362	0.003342		0.00187	-0.00058	0.00432
NCS1	P62166	OID21458	5	155946626	158016055		0.00168503	0.000833898	0.00272419		0.00177	0.000929	0.00281	1.33	0.317037		0.002307	0.00040972	0.00420428		0.00155	-0.0009	0.004		0.00187	-0.0006192	0.0043592
NCS1	P62166	OID21458	6	22965516	25729308		0.00296514	0.00174995	0.00427618		0.00677	0.00497	0.00877	5.61	0.079356		0.012904	0.00839012	0.0174179		0.0176	0.0134252	0.0217748		0.00611	0.0027584	0.0094616
NCS1	P62166	OID21458	7	94294544	96324583		0.00195855	0.00103003	0.00298134		0.00234	0.00129	0.00353	1.84	0.299685		0.002294	0.0006182	0.0039698		0.00179	-0.0002876	0.0038676		0.00265	0.0004548	0.0048452
NCS1	P62166	OID21458	9	92120463	94163812		0.00313072	0.00192398	0.00457639		0.00543	0.00388	0.00725	3.43	0.235716		0.006109	0.00310236	0.00911564		0.00842	0.0055192	0.0113208		0.00575	0.003104	0.008396
NCS1	P62166	OID21458	9	129144542	131233613		0.00895063	0.00694662	0.0113446		0.0113	0.00897	0.0139	4.01	0.177341		0.013943	0.00938012	0.0185059		0.0143	0.0104192	0.0181808		0.0029	-7.92e-05	0.0058792
NCS1	P62166	OID21458	19	44715887	46867123		0.0018683	0.000978913	0.00285337		0.00282	0.00168	0.00414	2.43	0.313273		0.003968	0.0015866	0.0063494		0.00358	0.00064	0.00652		0.00283	-5.12e-05	0.0057112
NCS1	P62166	OID21458	20	44906012	46906012		0.0013683	0.000641494	0.00232896		0.00146	0.000666	0.00243	1.35	0.202882		0.002166	0.0003334	0.0039986		0.00284	0.0002528	0.0054272		0.00186	-0.0006096	0.0043296
INPP5J	Q15735	OID30975	17	43214652	45262056		0.00174559	0.000927006	0.00288162		0.00262	0.00155	0.0039	2.31	0.175508		0.003536	0.00133884	0.00573316		0.0035	0.0010892	0.0059108		0.00254	0.0002468	0.0048332
PLA2G1B	P04054	OID20252	1	49513255	52014586		0.00116828	0.000480873	0.00203212		0.00152	0.000745	0.00255	1.78	0.289778		0.001772	0.00029024	0.00325376		0.00203	0.00011116	0.00394884		0.00197	5.9e-05	0.003881
PLA2G1B	P04054	OID20252	2	26375230	28508073		0.00139131	0.00060577	0.00233626		0.00143	0.000652	0.00241	1.24	0.358945		0.002096	0.00033984	0.00385216		0.00321	0.0007796	0.0056404		0.00152	-0.0006948	0.0037348
PLA2G1B	P04054	OID20252	2	66039351	68057955		0.000547975	0.000146861	0.00115906		0.000771	0.000263	0.00148	1.49	0.0882469		0.001065	-0.00056376	0.00269376		0.00164	-0.00081	0.00409		0.000542	-0.0017708	0.0028548
PLA2G1B	P04054	OID20252	2	239682394	241682394		0.000985216	0.000386475	0.00185709		0.00153	0.00074	0.00251	2.05	0.186608		0.002887	0.00075648	0.00501752		0.00437	0.0014496	0.0072904		0.00157	-0.001076	0.004216
PLA2G1B	P04054	OID20252	6	125304471	128211662		0.00345234	0.00223119	0.00495499		0.00509	0.00356	0.00684	2.29	0.429686		0.004289	0.00209576	0.00648224		0.00504	0.002296	0.007784		0.00499	0.0022656	0.0077144
PLA2G1B	P04054	OID20252	8	17826716	19917392		0.00134037	0.00057542	0.00231548		0.00136	0.000622	0.00231	1.18	0.281712		0.000842	-0.0007064	0.0023904		-0.000575	-0.0032014	0.0020514		0.000656	-0.002088	0.0034
PLA2G1B	P04054	OID20252	8	127494583	129587032		0.00448928	0.00294524	0.00613528		0.00616	0.00446	0.0081	2.33	0.1281		0.006966	0.00394172	0.00999028		0.00662	0.003582	0.009658		0.00449	0.001648	0.007332
PLA2G1B	P04054	OID20252	9	132078678	134078678		0.00105993	0.000415119	0.0019346		0.00266	0.00158	0.00396	3.36	0.162022		0.00485	0.00217264	0.00752736		0.00629	0.0029384	0.0096416		0.00222	-0.0007788	0.0052188
PLA2G1B	P04054	OID20252	10	47084455	49184959		0.00170007	0.000929092	0.00283868		0.00188	0.00101	0.00299	1.58	0.330547		0.003733	0.0014496	0.0060164		0.00353	0.0010996	0.0059604		0.00248	0.0001868	0.0047732
PLA2G1B	P04054	OID20252	10	115607656	117656382		0.00386882	0.00255956	0.00546128		0.00398	0.00266	0.00552	1.42	0.427093		0.004388	0.00205756	0.00671844		0.00407	0.0013652	0.0067748		0.00316	0.0005532	0.0057668
PLA2G1B	P04054	OID20252	12	6485173	8485173		0.00108463	0.00041157	0.00200014		0.00156	0.000769	0.00257	1.97	0.0831021		0.002165	0.0002638	0.0040662		0.00206	-0.000488	0.004608		0.001	-0.0014108	0.0034108
PLA2G1B	P04054	OID20252	12	119310782	121310782		0.00127456	0.000556322	0.00221038		0.00181	0.000924	0.0029	2.02	0.209444		0.003202	0.00110284	0.00530116		0.00349	0.0009812	0.0059988		0.0025	0.0001088	0.0048912
PLA2G1B	P04054	OID20252	14	99840110	101840504		0.00139423	0.000652462	0.0022713		0.00147	0.000673	0.00251	1.33	0.385851		0.001484	-0.0002408	0.0032088		0.00134	-0.0012864	0.0039664		0.000851	-0.0017166	0.0034186
PLA2G1B	P04054	OID20252	16	74014610	76483217		0.00516677	0.00360296	0.00687841		0.00537	0.00379	0.00718	1.57	0.0951027		0.00708	0.00394204	0.010218		0.0105	0.0069916	0.0140084		0.00588	0.0027636	0.0089964
PLA2G1B	P04054	OID20252	16	87673257	90871237		0.00804466	0.00608419	0.0102935		0.0111	0.00875	0.0137	3.43	0.236757		0.01296	0.0086578	0.0172622		0.015	0.0108644	0.0191356		0.0116	0.0076996	0.0155004
PLA2G1B	P04054	OID20252	17	70143838	72233770		0.000700954	0.000203076	0.00145963		0.00101	0.000401	0.00185	1.65	0.32804		0.00112	-0.00039508	0.00263508		0.00117	-0.0012016	0.0035416		-2.73e-05	-0.0022421	0.0021875
PLA2G1B	P04054	OID20252	18	43826113	45836275		0.00136055	0.000623068	0.00234104		0.00142	0.000671	0.0024	1.29	0.0832864		0.000931	-0.0005292	0.0023912		-0.000334	-0.0023724	0.0017044		0.0014	-0.000854	0.003654
PLA2G1B	P04054	OID20252	19	47600190	49800958		0.00666093	0.00490475	0.00870931		0.00681	0.00499	0.00887	1.47	0.426669		0.006268	0.00365532	0.00888068		0.00919	0.0057012	0.0126788		0.00822	0.0048096	0.0116304
PLA2G1B	P04054	OID20252	22	27931359	29942668		0.00106799	0.000413016	0.00194646		0.0011	0.000442	0.00195	1.24	0.144425		0.00157	0.000149	0.002991		0.00111	-0.00080492	0.00302492		0.00128	-0.00065844	0.00321844
HMOX1	P09601	OID20217	6	25500000	34000000		0.00198466	0.00105849	0.00313132		0.0048	0.00329	0.00654	3.55	0.17631		0.006815	0.00339088	0.0102391		0.0266	0.01631	0.03689		0.0141	0.0040648	0.0241352
LRP11	Q86VZ4	OID20185	1	178504138	180793499		0.00257805	0.00147622	0.00384388		0.00316	0.00196	0.00465	2.13	0.0969584		0.002813	0.0008628	0.0047632		0.00426	0.0016924	0.0068276		0.00281	0.0004188	0.0052012
LRP11	Q86VZ4	OID20185	6	147896287	151416390		0.178915	0.170412	0.18809		0.216	0.207	0.226	5.11	0.218898		0.135457	0.118146	0.152768		0.267	0.256142	0.277858		0.201	0.191082	0.210918
LRP11	Q86VZ4	OID20185	16	19341705	21381010		0.00159188	0.000795466	0.00263425		0.00164	0.000812	0.00268	1.28	0.177423		0.003098	0.00102236	0.00517364		0.00344	0.0008528	0.0060272		0.00197	-0.0004604	0.0044004
LRP11	Q86VZ4	OID20185	17	6085977	8288706		0.000737326	0.000235983	0.00144951		0.000845	0.000272	0.0016	1.33	0.188254		0.001046	-0.00057688	0.00266888		-0.000422	-0.0031856	0.0023416		0.000707	-0.0021742	0.0035882
LRP11	Q86VZ4	OID20185	17	65199313	67308933		0.00254846	0.00152747	0.00386489		0.00257	0.00147	0.00386	1.22	0.0396066		0.001984	7.888e-05	0.00388912		0.00193	-0.0005984	0.0044584		0.00077	-0.0016212	0.0031612
ILKAP	Q9H0C8	OID20855	8	104558736	106578478		0.00187536	0.000917095	0.0030303		0.00192	0.00101	0.00305	1.28	0.268355		0.002593	0.00064672	0.00453928		0.00336	0.0009492	0.0057708		0.00234	6.64e-05	0.0046136
MED18	Q9BUE0	OID21236	10	62142032	64597678		0.00166804	0.000804128	0.00273652		0.00169	0.000849	0.00278	1.2	0.399437		0.001392	6.312e-05	0.00272088		-0.000135	-0.0022714	0.0020014		0.000629	-0.0016054	0.0028634
MED18	Q9BUE0	OID21236	17	28397052	30551011		0.00132151	0.000572078	0.00225859		0.00144	0.000647	0.00248	1.42	0.399185		0.00241	0.00053036	0.00428964		0.00252	0.0003836	0.0046564		0.00171	-0.0003284	0.0037484
CKAP4	Q07065	OID20617	1	178504138	180557079		0.00110289	0.000436946	0.00202183		0.00125	0.000547	0.00215	1.53	0.0755708		0.001457	-5.16e-06	0.00291916		0.00234	0.0001056	0.0045744		0.00129	-0.0008072	0.0033872
CKAP4	Q07065	OID20617	12	105120338	108200213		0.0181232	0.0149544	0.0213511		0.0401	0.0356	0.0448	8.15	0.148708		0.052553	0.0424512	0.0626548		0.0448	0.0392728	0.0503272		0.0161	0.01218	0.02002
CKAP4	Q07065	OID20617	14	92932916	95622606		0.0774623	0.0715632	0.0841085		0.0775	0.0714	0.0836	1.2	0.0311993		0.069516	0.058687	0.080345		0.11	0.102042	0.117958		0.0515	0.0454828	0.0575172
CKAP4	Q07065	OID20617	16	19341705	21381010		0.00114778	0.000476439	0.00203083		0.00124	0.000545	0.00216	1.38	0.175477		0.002498	0.00060464	0.00439136		0.00305	0.000502	0.005598		0.00163	-0.0007416	0.0040016
ANXA5	P08758	OID20810	4	120620988	122735559		0.00627776	0.00449283	0.00827689		0.00732	0.00543	0.00943	2.2	0.18527		0.006672	0.00374964	0.00959436		0.00877	0.0057124	0.0118276		0.0065	0.003658	0.009342
TIE1	P35590	OID20303	6	25500000	34000000		0.00108414	0.000435497	0.00193701		0.00134	0.000607	0.0023	1.58	0.267016		0.00226	0.0003196	0.0042004		0.0134	0.0036196	0.0231804		0.0043	-0.0052844	0.0138844
IL6	P05231	OID20101	1	153302162	155686433		0.0255725	0.0217732	0.0293419		0.0256	0.0221	0.0298	1.21	0.375838		0.017966	0.0127916	0.0231404		0.0288	0.0241744	0.0334256		0.0271	0.0225724	0.0316276
ARTN	Q5T4W7	OID20446	14	104884260	106926129		0.00215774	0.00118251	0.00336527		0.00235	0.00134	0.00361	1.55	0.136656		0.004086	0.00147528	0.00669672		0.00381	0.001556	0.006064		0.00192	-7.92e-05	0.0039192
SUSD5	O60279	OID30650	1	178504138	180712952		0.00161891	0.00080747	0.00270372		0.00172	0.000865	0.00276	1.44	0.071845		0.002123	0.00043348	0.00381252		0.000893	-0.0013022	0.0030882		0.00225	-0.000102	0.004602
SUSD5	O60279	OID30650	2	26375230	28530004		0.0016789	0.000810103	0.00275334		0.00179	0.000892	0.00288	1.38	0.344488		0.001705	0.00018012	0.00322988		0.00055	-0.0016256	0.0027256		0.0012	-0.0010736	0.0034736
SUSD5	O60279	OID30650	2	161101843	163107791		0.000790914	0.000227348	0.00152214		0.000825	0.000279	0.00161	1.22	0.0646181		0.00112	-0.00024416	0.00248416		0.00201	-8.8e-06	0.0040288		0.000399	-0.00137676	0.00217476
SUSD5	O60279	OID30650	3	31366894	35748586		0.0883032	0.0810222	0.0947344		0.238	0.228	0.248	12.8	0.144258		0.184578	0.163945	0.205211		0.311	0.299573	0.322427		0.215	0.204769	0.225231
SUSD5	O60279	OID30650	7	126307759	128444561		0.000793087	0.000262579	0.00162212		0.0009	0.000313	0.00171	1.4	0.055129		0.002151	0.00031056	0.00399144		0.00248	0.0002456	0.0047144		0.00166	-0.0004764	0.0037964
SUSD5	O60279	OID30650	10	120391974	122393958		0.00076804	0.000221147	0.00150779		0.000822	0.000282	0.00164	1.25	0.373908		0.001328	-0.00048108	0.00313708		0.000642	-0.0019452	0.0032292		0.000553	-0.0020342	0.0031402
SUSD5	O60279	OID30650	16	19341705	21381010		0.00148939	0.000687574	0.00252161		0.00157	0.000742	0.00258	1.31	0.170305		0.00265	0.00063708	0.00466292		0.00212	-0.0003692	0.0046092		0.00196	-0.0005096	0.0044296
MLN	P12872	OID20541	6	25500000	34000000		0.0837039	0.0768897	0.0906454		0.123	0.115	0.131	2.85	0.275285		0.323574	0.2934	0.353748		0.219	0.206358	0.231642		0.105	0.0935536	0.116446
DIPK2B	Q9H7Y0	OID30582	6	25500000	34000000		0.00123579	0.000537425	0.00217379		0.00236	0.00134	0.0036	2.53	0.222307		0.003877	0.00131136	0.00644264		0.0124	0.0023844	0.0224156		0.00771	-0.0022076	0.0176276
SPRR1B	P22528	OID31296	6	25500000	34000000		0.00148821	0.000680671	0.00252529		0.0021	0.00115	0.00326	2.06	0.375571		0.003493	0.00114884	0.00583716		0.0196	0.0094864	0.0297136		0.00536	-0.0044596	0.0151796
HGS	O14964	OID21175	1	246874908	248880489		0.00162459	0.000827046	0.00266311		0.00166	0.000778	0.00268	1.23	0.307854		0.002405	0.00040384	0.00440616		0.00311	0.0004444	0.0057756		0.00177	-0.0007584	0.0042984
HGS	O14964	OID21175	3	55815721	57827194		0.00175963	0.00092558	0.00283514		0.00179	0.000928	0.00289	1.22	0.366047		0.002894	0.00071056	0.00507744		0.00417	0.0016612	0.0066788		0.00174	-0.0004944	0.0039744
HGS	O14964	OID21175	7	105727158	107733272		0.00161651	0.000783446	0.00270335		0.00165	0.000802	0.00274	1.21	0.425553		0.001772	0.000106	0.003438		-0.000169	-0.0024622	0.0021242		0.00109	-0.00136	0.00354
HGS	O14964	OID21175	10	62156270	64156270		0.0013713	0.00062046	0.00233547		0.0014	0.000616	0.0024	1.21	0.397145		0.001266	1.356e-05	0.00251844		7.24e-05	-0.0019464	0.0020912		0.000741	-0.0013562	0.0028382
DUSP3	P51452	OID20827	10	62114994	64606219		0.00213392	0.0011672	0.00333952		0.00217	0.00118	0.0034	1.23	0.397852		0.002304	0.00061056	0.00399744		0.0033	0.0007324	0.0058676		0.00229	-0.00016	0.00474
DUSP3	P51452	OID20827	14	104848911	106926129		0.00226037	0.001256	0.00342136		0.00231	0.00128	0.00349	1.3	0.139778		0.001527	-5.864e-05	0.00311264		0.00174	-0.0002788	0.0037588		0.0011	-0.00082472	0.00302472
IL10RA	Q13651	OID20420	11	116925123	119060103		0.0098046	0.00759202	0.0123765		0.00987	0.00759	0.0122	1.33	0.158574		0.010155	0.00633692	0.0139731		0.0114	0.0078916	0.0149084		0.00743	0.0042548	0.0106052
SCRIB	Q14160	OID31455	6	25500000	34000000		0.00126423	0.000576378	0.00212685		0.00147	0.000699	0.00245	1.55	0.367955		0.002237	0.00033972	0.00413428		0.0181	0.0081236	0.0280764		0.00529	-0.004412	0.014992
SEPTIN3	Q9UH03	OID31025	6	25500000	34000000		0.00270057	0.00158415	0.00404356		0.00589	0.00422	0.00779	3.93	0.347443		0.007898	0.00433276	0.0114632		0.028	0.0178668	0.0381332		0.016	0.006102	0.025898
CST6	Q15828	OID20293	1	6916100	9825806		0.00271551	0.00159965	0.00409309		0.0043	0.00283	0.00599	2.75	0.0653464		0.006382	0.00318328	0.00958072		0.00734	0.0038316	0.0108484		0.00139	-0.0015696	0.0043496
CST6	Q15828	OID20293	1	217641625	219687114		0.00196647	0.00102952	0.00308393		0.00209	0.0011	0.00327	1.46	0.298797		0.004109	0.00165312	0.00656488		0.0043	0.0014972	0.0071028		0.00263	3.6e-06	0.0052564
CST6	Q15828	OID20293	2	26375230	28529596		0.00189639	0.00096284	0.0031652		0.00194	0.000998	0.00311	1.26	0.356137		0.001554	0.00018984	0.00291816		0.00091	-0.001344	0.003164		0.00103	-0.0012436	0.0033036
CST6	Q15828	OID20293	2	161056988	163074215		0.000972721	0.000337537	0.00181244		0.00159	0.000793	0.00257	2.06	0.311496		0.001207	-0.00024732	0.00266132		0.00178	-0.0002388	0.0037988		0.000495	-0.00133172	0.00232172
CST6	Q15828	OID20293	2	217883490	219989595		0.00184252	0.00097485	0.00294549		0.0025	0.00141	0.00379	2.2	0.109324		0.003351	0.00121852	0.00548348		0.00435	0.0014296	0.0072704		0.00321	0.0004072	0.0060128
CST6	Q15828	OID20293	3	180800194	182802378		0.00180129	0.000918725	0.00285448		0.00186	0.000936	0.0029	1.31	0.344596		0.002135	0.0002828	0.0039872		0.00145	-0.0007452	0.0036452		0.00201	-0.0002636	0.0042836
CST6	Q15828	OID20293	4	73444689	75462762		0.00116498	0.000480126	0.00216115		0.00199	0.00105	0.00314	2.19	0.372211		0.002479	0.00051312	0.00444488		0.00354	0.0009724	0.0061076		0.00166	-0.000692	0.004012
CST6	Q15828	OID20293	4	105812819	107871876		0.000970964	0.00032885	0.00185824		0.00128	0.000547	0.00223	1.76	0.102886		0.00261	0.00068136	0.00453864		0.00106	-0.0011352	0.0032552		0.00209	-0.0002228	0.0044028
CST6	Q15828	OID20293	5	78121806	80320341		0.00218827	0.0011422	0.00339498		0.00222	0.00125	0.00346	1.23	0.332313		0.002402	0.00053608	0.00426792		0.00227	-0.000376	0.004916		0.00177	-0.0008172	0.0043572
CST6	Q15828	OID20293	5	139152953	141315645		0.0012189	0.000519163	0.00209544		0.00142	0.000634	0.00238	1.62	0.273765		0.00158	0.00010412	0.00305588		0.000764	-0.001294	0.002822		0.00142	-0.000736	0.003576
CST6	Q15828	OID20293	10	51516783	53575061		0.00355177	0.00228764	0.00506957		0.0036	0.00231	0.00519	1.27	0.190548		0.004587	0.00199	0.007184		0.00435	0.001508	0.007192		0.00314	0.0004352	0.0058448
CST6	Q15828	OID20293	10	61819228	63869945		0.00120029	0.000486789	0.00215416		0.00148	0.000685	0.00251	1.77	0.396864		0.002937	0.00097112	0.00490288		0.00366	0.0011316	0.0061884		0.00375	0.001202	0.006298
CST6	Q15828	OID20293	11	64058445	68014982		0.0187031	0.0155622	0.0222897		0.0228	0.0194	0.0266	2.46	0.176538		0.02656	0.0192943	0.0338257		0.0281	0.0232392	0.0329608		0.0178	0.0135664	0.0220336
CST6	Q15828	OID20293	15	89146617	91210523		0.0030928	0.00185512	0.00455365		0.00335	0.0021	0.00484	1.61	0.199078		0.003344	0.00111548	0.00557252		0.00215	-0.0005744	0.0048744		0.00194	-0.0007452	0.0046252
COL9A1	P20849	OID20550	6	67884248	73201975		0.00859959	0.00644785	0.0109375		0.0373	0.0329	0.0418	8.79	0.116784		0.044467	0.0358548	0.0530792		0.0493	0.043322	0.055278		0.0318	0.0266256	0.0369744
COL9A1	P20849	OID20550	10	3913510	6003612		0.00210465	0.00116019	0.00328569		0.0022	0.0012	0.00336	1.39	0.11945		0.003734	0.00136044	0.00610756		0.00479	0.001654	0.007926		0.00361	0.000572	0.006648
COL9A1	P20849	OID20550	12	22783464	24829625		0.0013426	0.000573929	0.00226161		0.00232	0.00136	0.00357	2.46	0.265958		0.00176	-8.24e-05	0.0036024		0.00255	-9.6e-05	0.005196		0.000705	-0.001745	0.003155
MYOM2	P54296	OID30131	8	1094007	3701249		0.00261485	0.0014418	0.0040099		0.00429	0.00282	0.00593	2.45	0.0752432		0.004887	0.00186664	0.00790736		0.00667	0.002456	0.010884		0.000605	-0.0031778	0.0043878
MYOM2	P54296	OID30131	11	21152863	23298584		0.00184668	0.000974891	0.0030562		0.00204	0.00109	0.00325	1.57	0.202808		0.004556	0.00204524	0.00706676		0.00671	0.003672	0.009748		0.00338	0.0006752	0.0060848
CD300E	Q496F6	OID21418	6	25500000	34000000		0.00140171	0.000638119	0.00236927		0.00245	0.00142	0.0037	2.48	0.194593		0.00513	0.00206652	0.00819348		0.0347	0.02441	0.04499		0.00794	-0.0018012	0.0176812
MIA	Q16674	OID21531	6	25500000	34000000		0.000701759	0.000200882	0.00140891		0.000785	0.000253	0.00153	1.2	0.225784		0.001603	1.932e-05	0.00318668		0.00109	-0.008514	0.010694		0.00302	-0.0066232	0.0126632
ING1	Q9UK53	OID20853	8	104569300	106569300		0.00147971	0.000728769	0.00257702		0.00154	0.000717	0.00259	1.3	0.261561		0.002301	0.00049388	0.00410812		0.00319	0.0008184	0.0055616		0.00276	0.0004472	0.0050728
CCL13	Q99616	OID20655	6	25500000	34000000		0.00160738	0.000785769	0.00264352		0.00316	0.00197	0.00457	2.46	0.158041		0.0045	0.00181088	0.00718912		0.0161	0.0062216	0.0259784		0.00854	-0.0011816	0.0182616
ATRN	O75882-2	OID30735	1	153585209	155627302		0.00133151	0.000581611	0.00224466		0.00137	0.0006	0.00229	1.26	0.437665		0.001778	0.00011788	0.00343812		0.00131	-0.0009048	0.0035248		0.00122	-0.0009752	0.0034152
ATRN	O75882-2	OID30735	2	26375230	28529596		0.00202357	0.00107082	0.00313385		0.00209	0.00117	0.00326	1.31	0.347953		0.002082	0.00040032	0.00376368		0.00281	0.0004188	0.0052012		0.00175	-0.0005236	0.0040236
ATRN	O75882-2	OID30735	11	60774534	62830500		0.0013216	0.000599147	0.0022535		0.00135	0.000623	0.00231	1.22	0.304891		0.001436	5.224e-05	0.00281976		0.00227	-0.0001996	0.0047396		0.000986	-0.0013464	0.0033184
ATRN	O75882-2	OID30735	14	23425804	25425804		0.000903259	0.000302831	0.00169855		0.00146	0.000701	0.00242	2.04	0.120583		0.001941	-9.152e-05	0.00397352		0.0046	0.0017776	0.0074224		0.000653	-0.0017382	0.0030442
ATRN	O75882-2	OID30735	20	1771122	5116627		0.182396	0.172611	0.191903		0.191	0.182	0.2	7.1	0.150247		0.121823	0.107425	0.136221		0.206	0.195965	0.216035		0.154	0.144906	0.163094
PROCR	Q9UNN8	OID30149	20	32162027	38164409		0.0878741	0.0805541	0.0946163		0.0879	0.0815	0.0951	1.16	0.090743		0.048275	0.0388729	0.0576771		0.103	0.094964	0.111036		0.0841	0.0766324	0.0915676
LILRB4	Q8NHJ6	OID20429	6	25500000	34000000		0.1378	0.12999	0.145835		0.204	0.195	0.214	14.1	0.136745		0.154366	0.131087	0.177645		0.734	0.722652	0.745348		0.404	0.390378	0.417622
TREML2	Q5T2D2	OID21120	1	178557079	180712952		0.00127538	0.000561705	0.0022197		0.00135	0.000637	0.00234	1.35	0.0599441		0.001103	-0.00020824	0.00241424		-0.00134	-0.0031236	0.0004436		0.00116	-0.0009764	0.0032964
TREML2	Q5T2D2	OID21120	6	39704863	42458692		0.03469	0.0302319	0.0389268		0.0759	0.0696	0.0821	8.78	0.178517		0.075934	0.0636311	0.0882369		0.0864	0.079148	0.093652		0.0493	0.04342	0.05518
TREML2	Q5T2D2	OID21120	6	134081201	136145250		0.00258434	0.00150421	0.0039325		0.00302	0.00185	0.0044	1.99	0.271153		0.004175	0.00197196	0.00637804		0.00369	0.0010636	0.0063164		0.00442	0.0017152	0.0071248
TREML2	Q5T2D2	OID21120	9	3743973	5840380		0.00226289	0.00125088	0.00357088		0.00284	0.00174	0.0042	2.05	0.4185		0.004275	0.00191712	0.00663288		0.00375	0.0006336	0.0068664		0.0031	4.24e-05	0.0061576
TREML2	Q5T2D2	OID21120	10	62118358	64598783		0.00213127	0.00118108	0.00332964		0.0022	0.0012	0.0034	1.3	0.367862		0.002095	0.00046036	0.00372964		0.00214	-0.0002316	0.0045116		0.00168	-0.0006328	0.0039928
TREML2	Q5T2D2	OID21120	11	125338864	127395946		0.000628491	0.000164698	0.00129469		0.000734	0.000225	0.00143	1.33	0.172895		0.001855	2.632e-05	0.00368368		0.000205	-0.002245	0.002655		0.00107	-0.001478	0.003618
TREML2	Q5T2D2	OID21120	12	109921908	113728715		0.00749955	0.00568055	0.00965224		0.00762	0.00569	0.0098	1.44	0.41572		0.007589	0.0044236	0.0107544		0.0116	0.0080328	0.0151672		0.0094	0.0060092	0.0127908
TREML2	Q5T2D2	OID21120	17	6085977	8308464		0.000845818	0.000271551	0.00161498		0.000959	0.000351	0.00178	1.41	0.202609		0.002024	0.0002208	0.0038272		7.77e-05	-0.0027643	0.0029197		0.00219	-0.000848	0.005228
CCL8	P80075	OID21466	6	25500000	34000000		0.00209851	0.001137	0.00328487		0.00298	0.00181	0.00435	2.23	0.079853		0.005629	0.00251064	0.00874736		0.0228	0.0127844	0.0328156		0.00764	-0.0020816	0.0173616
GNAS	O95467	OID31008	1	23965206	25965206		0.000371389	6.8649e-05	0.000876663		0.00041	7.88e-05	0.000944	1.1	0.105574		0.001537	-0.00017996	0.00325396		0.000825	-0.0014486	0.0030986		0.00128	-0.0010524	0.0036124
GNAS	O95467	OID31008	20	57654246	59745567		0.00270399	0.00168263	0.00395743		0.00356	0.00231	0.00497	2.29	0.331452		0.004506	0.00200112	0.00701088		0.00421	0.0009564	0.0074636		0.00248	-0.0006168	0.0055768
OCLN	Q16625	OID31069	5	67709071	72703392		0.011528	0.00908858	0.0138901		0.0144	0.0117	0.0174	2.4	0.132388		0.014556	0.0101813	0.0189307		0.0201	0.0159448	0.0242552		0.015	0.011178	0.018822
FAM171B	Q6P995	OID31338	2	183708117	189013900		0.0428209	0.0379922	0.047468		0.0622	0.0566	0.0678	4.99	0.249929		0.041248	0.0318106	0.0506854		0.0907	0.083448	0.097952		0.0768	0.0700184	0.0835816
FAM171B	Q6P995	OID31338	3	185614393	187624271		0.00125592	0.000522779	0.00221768		0.00129	0.000588	0.00221	1.23	0.338253		0.001046	-0.00061216	0.00270416		-0.000128	-0.002774	0.002518		0.000249	-0.0024362	0.0029342
FAM171B	Q6P995	OID31338	9	132237026	134273734		0.00153071	0.000739041	0.00251925		0.00159	0.000763	0.00262	1.29	0.083653		0.002399	0.00045272	0.00434528		0.00238	-0.0006776	0.0054376		0.00128	-0.00166	0.00422
CD248	Q9HCU0	OID30394	1	108928142	110928142		0.000984244	0.000399527	0.0018503		0.00104	0.000407	0.00189	1.28	0.156727		0.001302	-0.00037968	0.00298368		0.00174	-0.000808	0.004288		0.00109	-0.0013796	0.0035596
CD248	Q9HCU0	OID30394	1	160487232	162704318		0.00183037	0.000943267	0.00293123		0.00305	0.00188	0.00446	2.65	0.223795		0.004848	0.002349	0.007347		0.00511	0.0020916	0.0081284		0.00349	0.0006284	0.0063516
CD248	Q9HCU0	OID30394	2	26375230	28526125		0.00176881	0.000892685	0.00287567		0.00229	0.00129	0.00348	2.03	0.253002		0.00216	0.0005136	0.0038064		0.00174	-0.0005336	0.0040136		0.00181	-0.0004636	0.0040836
CD248	Q9HCU0	OID30394	3	51180986	54150558		0.00510539	0.00351968	0.00697475		0.00649	0.0047	0.00853	2.44	0.240266		0.005217	0.0025612	0.0078728		0.0104	0.007068	0.013732		0.00748	0.0044028	0.0105572
CD248	Q9HCU0	OID30394	3	131400847	133720559		0.00184438	0.000965681	0.0029998		0.00361	0.00233	0.00508	2.58	0.0850907		0.004078	0.00178872	0.00636728		0.00383	0.0012428	0.0064172		0.00319	0.0006616	0.0057184
CD248	Q9HCU0	OID30394	5	38424990	40436142		0.00228906	0.00131787	0.00354679		0.00275	0.00166	0.0041	2.09	0.160442		0.004363	0.00190516	0.00682084		0.00529	0.002644	0.007936		0.00286	0.0004884	0.0052316
CD248	Q9HCU0	OID30394	7	16772173	19000578		0.00214261	0.00116868	0.00335064		0.00225	0.00126	0.00344	1.39	0.435357		0.002849	0.00093996	0.00475804		0.00211	-0.0004968	0.0047168		0.00228	-0.0003464	0.0049064
CD248	Q9HCU0	OID30394	7	98332792	101473768		0.00451346	0.00306027	0.00605242		0.00486	0.00334	0.0066	1.75	0.345385		0.005134	0.00259384	0.00767416		0.0065	0.0032856	0.0097144		0.00476	0.0017024	0.0078176
CD248	Q9HCU0	OID30394	10	16938523	18959705		0.00117513	0.000490324	0.00207827		0.0015	0.000715	0.0025	1.78	0.269386		0.002307	0.00044304	0.00417096		0.00248	-2.88e-05	0.0049888		0.00164	-0.0007904	0.0040704
CD248	Q9HCU0	OID30394	11	64757529	67925885		0.00378346	0.00244357	0.00547675		0.00767	0.00575	0.00979	5.16	0.117371		0.010617	0.00623052	0.0150035		0.0105	0.0071288	0.0138712		0.00517	0.0022692	0.0080708
CD248	Q9HCU0	OID30394	12	102566317	104836975		0.00296785	0.0017881	0.00430565		0.0106	0.00832	0.0131	7.57	0.190233		0.011918	0.00784904	0.015987		0.0131	0.0094544	0.0167456		0.00666	0.003524	0.009796
CABP2	Q9NPB3	OID30916	6	25500000	34000000		0.00168814	0.000819007	0.00276201		0.00181	0.000908	0.00292	1.39	0.420262		0.002695	0.00065072	0.00473928		0.00481	-0.005088	0.014708		0.00453	-0.005368	0.014428
PTPRH	Q9HD43	OID31433	3	11230418	13260394		0.000972839	0.000344223	0.00175854		0.00104	0.000399	0.00193	1.33	0.315708		0.002381	0.00042492	0.00433708		0.00351	0.0007856	0.0062344		0.00151	-0.0009988	0.0040188
PTPRH	Q9HD43	OID31433	3	23127490	25217710		0.00258896	0.00147698	0.0038625		0.00268	0.00158	0.00396	1.39	0.198757		0.003186	0.00095356	0.00541844		0.00395	0.0012648	0.0066352		0.00125	-0.0011216	0.0036216
PTPRH	Q9HD43	OID31433	9	20950783	23151140		0.0010589	0.00039355	0.00194734		0.00197	0.00103	0.00316	2.25	0.208947		0.002227	0.00034148	0.00411252		0.00199	-0.0004796	0.0044596		0.00142	-0.0009712	0.0038112
PTPRH	Q9HD43	OID31433	9	132165599	134523101		0.0129375	0.0103785	0.0157225		0.013	0.0104	0.0157	1.32	0.183		0.010828	0.0073392	0.0143168		0.0124	0.008382	0.016418		0.0119	0.0079212	0.0158788
PTPRH	Q9HD43	OID31433	10	48002665	50173186		0.00136459	0.000599437	0.00232027		0.0014	0.000626	0.00237	1.23	0.248753		0.001816	0.00023232	0.00339968		-0.000707	-0.0028042	0.0013902		0.00141	-0.000942	0.003762
PTPRH	Q9HD43	OID31433	11	125188800	127401606		0.00184363	0.000921324	0.00294906		0.00327	0.00206	0.00468	2.97	0.247614		0.004892	0.00220288	0.00758112		0.00532	0.0022624	0.0083776		0.00293	0.0001076	0.0057524
PTPRH	Q9HD43	OID31433	12	109988811	113781063		0.0060242	0.0042792	0.00793597		0.00612	0.00438	0.00812	1.39	0.412442		0.005641	0.00299892	0.00828308		0.00842	0.005088	0.011752		0.00653	0.0033548	0.0097052
PTPRH	Q9HD43	OID31433	14	92023255	94084860		0.00152532	0.000738613	0.00251886		0.00156	0.000736	0.0026	1.23	0.11981		0.002145	0.0002536	0.0040364		0.00141	-0.0011968	0.0040168		0.0012	-0.0013872	0.0037872
PTPRH	Q9HD43	OID31433	17	6085977	8308464		0.000999132	0.000387726	0.00188381		0.00119	0.000489	0.00208	1.5	0.167165		0.001761	-0.00011668	0.00363868		0.00144	-0.0015196	0.0043996		0.000605	-0.0022762	0.0034862
PTPRH	Q9HD43	OID31433	19	53936869	56629447		0.201588	0.192221	0.211256		0.25	0.24	0.259	6.77	0.0864211		0.28001	0.2568	0.30322		0.293	0.28171	0.30429		0.123	0.114474	0.131526
COMMD9	Q9P000	OID31390	3	55814971	57815721		0.00206536	0.00111905	0.00326042		0.00209	0.00114	0.00333	1.21	0.366481		0.001874	0.00015312	0.00359488		0.00261	0.0003364	0.0048836		0.00132	-0.0007968	0.0034368
COMMD9	Q9P000	OID31390	20	44906012	46961659		0.00211528	0.00118496	0.0032909		0.00228	0.00126	0.0035	1.49	0.216148		0.003278	0.00106908	0.00548692		0.00411	0.001366	0.006854		0.00251	-7.72e-05	0.0050972
SSNA1	O43805	OID31453	3	55814971	57867264		0.00542453	0.00378224	0.00711141		0.00545	0.00385	0.00725	1.21	0.369989		0.006315	0.00318096	0.00944904		0.0086	0.0056796	0.0115204		0.0052	0.0026128	0.0077872
SSNA1	O43805	OID31453	7	105698017	107733272		0.00155374	0.000760043	0.00263363		0.00163	0.000816	0.00264	1.33	0.402639		0.002773	0.00081692	0.00472908		0.00173	-0.0007396	0.0041996		0.00231	-0.0002184	0.0048384
SSNA1	O43805	OID31453	9	135820383	137820383		0.00132994	0.000587748	0.00238407		0.00141	0.000676	0.00238	1.35	0.258152		0.002984	0.00076528	0.00520272		0.0053	0.002164	0.008436		0.00131	-0.0014536	0.0040736
SSNA1	O43805	OID31453	12	53205482	55355409		0.00181111	0.000954325	0.0029011		0.00191	0.00101	0.00301	1.43	0.115695		0.003637	0.00128108	0.00599292		0.00352	0.0009328	0.0061072		0.00261	0.0001208	0.0050992
SNX5	Q9Y5X3	OID30215	3	55815721	57815721		0.00157129	0.000716316	0.00264725		0.0016	0.000766	0.00262	1.24	0.365755		0.002226	0.00031696	0.00413504		0.00163	-0.0005652	0.0038252		0.00138	-0.000776	0.003536
SNX5	Q9Y5X3	OID30215	5	121668941	124081144		0.0100106	0.00775689	0.012306		0.0111	0.00876	0.0137	2.76	0.299513		0.008003	0.00484348	0.0111625		0.0129	0.0094112	0.0163888		0.0116	0.0082092	0.0149908
C3	P01024	OID30776	1	195382020	197970712		0.00449544	0.00304827	0.00625154		0.00547	0.00382	0.00734	2.67	0.225785		0.006681	0.00359988	0.00976212		0.00737	0.0043908	0.0103492		0.00605	0.003208	0.008892
C3	P01024	OID30776	2	26375230	28529596		0.00249078	0.00143199	0.00375777		0.00279	0.00164	0.0041	1.67	0.380742		0.002947	0.00088116	0.00501284		0.00326	0.0006924	0.0058276		0.00226	-0.00019	0.00471
C3	P01024	OID30776	19	5685219	7738168		0.00538954	0.00375179	0.00730686		0.00585	0.00414	0.0078	1.92	0.21642		0.009786	0.00610708	0.0134649		0.01	0.0061388	0.0138612		0.00603	0.0024824	0.0095776
C3	P01024	OID30776	19	53248358	55255803		0.00234734	0.00136726	0.00373231		0.00252	0.00148	0.00383	1.49	0.335702		0.004292	0.00155388	0.00703012		0.00549	0.0017856	0.0091944		0.00137	-0.0020012	0.0047412
GPR37	O15354	OID20095	2	26325171	28727970		0.00322585	0.00193001	0.00477345		0.00325	0.00206	0.00469	1.19	0.358263		0.002988	0.00102212	0.00495388		0.0029	0.000254	0.005546		0.00261	3.2e-06	0.0052168
GPR37	O15354	OID20095	3	135079816	137788976		0.00166202	0.000792705	0.00270417		0.00168	0.000828	0.00269	1.18	0.220729		0.00129	9.44e-05	0.0024856		-0.000528	-0.0025076	0.0014516		0.00104	-0.0011552	0.0032352
GPR37	O15354	OID20095	7	72427493	74643687		0.00264277	0.00153701	0.00398271		0.00319	0.00197	0.00465	1.99	0.188456		0.002467	0.000801	0.004133		0.00345	0.0011176	0.0057824		0.00284	0.000586	0.005094
GPR37	O15354	OID20095	7	121309711	128032895		0.260185	0.249559	0.271154		0.3	0.289	0.312	8.07	0.228241		0.220274	0.19873	0.241818		0.418	0.405868	0.430132		0.32	0.308456	0.331544
GPR37	O15354	OID20095	8	124435066	126495147		0.00430446	0.00288228	0.00600928		0.00508	0.00349	0.00682	2.25	0.254002		0.006032	0.00329388	0.00877012		0.00651	0.0033936	0.0096264		0.00509	0.0021108	0.0080692
GPR37	O15354	OID20095	11	15210121	17306627		0.00151732	0.000687536	0.00249171		0.00165	0.000783	0.00273	1.48	0.391538		0.002684	0.00064364	0.00472436		0.00319	0.0008184	0.0055616		0.00161	-0.0005656	0.0037856
GPR37	O15354	OID20095	11	115778201	117793324		0.00113271	0.000450796	0.00203856		0.00119	0.000481	0.0021	1.29	0.0855413		0.0025	0.0004714	0.0045286		0.00238	-0.0004816	0.0052416		0.00155	-0.0012136	0.0043136
GPR37	O15354	OID20095	12	22876137	25137414		0.00272954	0.00159769	0.00419273		0.00696	0.00511	0.00902	4.79	0.26046		0.009425	0.00586172	0.0129883		0.00959	0.0061012	0.0130788		0.00502	0.0019428	0.0080972
GPR37	O15354	OID20095	17	58719316	60968885		0.00133327	0.000578369	0.00229142		0.00137	0.00061	0.00235	1.24	0.191079		0.001459	6.152e-05	0.00285648		0.00171	-0.000348	0.003768		0.00153	-0.0005084	0.0035684
GPR37	O15354	OID20095	19	43908822	45923535		0.00171815	0.000842523	0.00285205		0.00199	0.00106	0.00318	1.73	0.175191		0.002649	0.0005224	0.0047756		0.00245	-0.0003724	0.0052724		0.00158	-0.001164	0.004324
CD200	P41217	OID20603	2	26333854	28529596		0.00178697	0.000920392	0.00287953		0.00182	0.000931	0.00291	1.24	0.358075		0.002157	0.00046356	0.00385044		0.00158	-0.0007132	0.0038732		0.00165	-0.0006628	0.0039628
CD200	P41217	OID20603	3	57233690	59506227		0.002047	0.00109046	0.00322234		0.00257	0.00151	0.00384	2.15	0.284178		0.003787	0.00159376	0.00598024		0.00478	0.0022124	0.0073476		0.00342	0.0010092	0.0058308
CD200	P41217	OID20603	3	97677506	99677506		0.00131966	0.000626383	0.00229695		0.00353	0.00225	0.00497	3.21	0.268541		0.003701	0.00140584	0.00599616		0.00431	0.0018012	0.0068188		0.00326	0.0008688	0.0056512
CD200	P41217	OID20603	3	110412930	114064693		0.0143133	0.011622	0.017143		0.0373	0.033	0.0419	8.05	0.242324		0.042132	0.0331278	0.0511362		0.0509	0.0450592	0.0567408		0.0321	0.0271412	0.0370588
CD200	P41217	OID20603	9	132080625	134523026		0.0103704	0.00813066	0.0128025		0.016	0.0131	0.019	2.26	0.123013		0.013828	0.00980216	0.0178538		0.0177	0.01329	0.02211		0.0137	0.0095448	0.0178552
CD200	P41217	OID20603	10	16751396	19009203		0.00479804	0.00329379	0.00663664		0.00788	0.00588	0.01	3.43	0.233669		0.010052	0.00627704	0.013827		0.00941	0.006078	0.012742		0.00661	0.0035328	0.0096872
CD200	P41217	OID20603	16	19341705	21350628		0.00134746	0.000629545	0.00227658		0.00145	0.000658	0.00241	1.38	0.171156		0.002117	0.00028832	0.00394568		0.00299	0.000442	0.005538		0.00152	-0.0008516	0.0038916
CD200	P41217	OID20603	22	38354843	40477932		0.0023297	0.00126178	0.00348984		0.00238	0.00134	0.00361	1.3	0.246487		0.004001	0.00163724	0.00636476		0.00485	0.0021452	0.0075548		0.00293	0.0004408	0.0054192
PRDX1	Q06830	OID20962	1	44337741	46721188		0.00142097	0.000651401	0.00243118		0.00316	0.00196	0.00461	3.45	0.165984		0.003908	0.00143448	0.00638152		0.0041	0.0014736	0.0067264		0.00246	2.96e-05	0.0048904
PRDX1	Q06830	OID20962	8	104558736	106580979		0.0020461	0.00108	0.00323379		0.0021	0.00115	0.00329	1.29	0.260303		0.002014	0.0003382	0.0036898		0.00317	0.0007788	0.0055612		0.00201	-0.0002244	0.0042444
DEFB4A_DEFB4B	O15263	OID21373	8	6812898	9527564		0.00213255	0.00115193	0.00330299		0.00918	0.00709	0.0115	9.12	0.101335		0.014856	0.00971492	0.0199971		0.0169	0.0129016	0.0208984		0.00411	0.0011308	0.0070892
DEFB4A_DEFB4B	O15263	OID21373	8	11611675	13695702		0.00447971	0.00300956	0.0062169		0.00527	0.00368	0.00712	2.37	0.303548		0.013249	0.00812556	0.0183724		0.0128	0.0092132	0.0163868		0.00304	0.0003352	0.0057448
DEFB4A_DEFB4B	O15263	OID21373	19	43908822	45915704		0.0014267	0.000667063	0.00237813		0.00213	0.00116	0.0033	2.23	0.169251		0.003749	0.0012794	0.0062186		0.00433	0.0013312	0.0073288		0.00304	0.0001784	0.0059016
PPBP	P02775	OID30761	1	155899838	157906143		0.00132499	0.000547987	0.00222933		0.0031	0.0019	0.00448	3.31	0.157814		0.00424	0.00183508	0.00664492		0.00279	0.0001244	0.0054556		0.00325	0.0005452	0.0059548
PPBP	P02775	OID30761	2	223010157	225015781		0.00164946	0.000778367	0.00272099		0.00171	0.000868	0.00279	1.31	0.209866		0.001841	6.132e-05	0.00362068		0.00251	0.0001188	0.0049012		0.00141	-0.000844	0.003664
PPBP	P02775	OID30761	3	17197291	19209017		0.000972867	0.000351745	0.00173838		0.00103	0.000428	0.00185	1.32	0.198194		0.002125	0.00022576	0.00402424		0.00284	0.0006448	0.0050352		0.0016	-0.0004384	0.0036384
PPBP	P02775	OID30761	3	55814971	57831748		0.00272182	0.00164091	0.0041375		0.00278	0.00163	0.00407	1.3	0.356759		0.003302	0.00102644	0.00557756		0.00346	0.0010688	0.0058512		0.00255	0.0002764	0.0048236
PPBP	P02775	OID30761	4	72358828	75406479		0.000302612	4.29268e-05	0.000767338		0.000336	5.49e-05	0.000825	1.06	0.112282		NA	NA	NA		0.00126	-0.0012684	0.0037884		0.000416	-0.0020144	0.0028464
PPBP	P02775	OID30761	4	100815586	102928062		0.00231989	0.00130622	0.00355777		0.00337	0.00217	0.00487	2.34	0.166907		0.002903	0.00101356	0.00479244		0.00443	0.00198	0.00688		0.0035	0.0011676	0.0058324
PPBP	P02775	OID30761	5	131302631	133387259		0.00147781	0.000681772	0.00249035		0.00174	0.000879	0.00281	1.69	0.362135		0.001951	0.00033008	0.00357192		0.00187	-0.0002468	0.0039868		0.00198	-0.0001564	0.0041164
PPBP	P02775	OID30761	7	79535064	81660449		0.00234538	0.00137133	0.00355596		0.00286	0.00174	0.0042	1.98	0.268705		0.003128	0.00108764	0.00516836		0.00295	0.0004608	0.0054392		0.00236	-7.04e-05	0.0047904
PPBP	P02775	OID30761	8	104500253	106581477		0.00736267	0.00546828	0.00941527		0.00742	0.00554	0.00946	1.31	0.262563		0.006615	0.00372988	0.00950012		0.00937	0.0063908	0.0123492		0.00787	0.005028	0.010712
PPBP	P02775	OID30761	9	95341938	97430637		0.00138423	0.000591367	0.00235455		0.00144	0.000664	0.00236	1.3	0.220725		0.002106	0.00034592	0.00386608		0.0021	-0.0002128	0.0044128		0.00162	-0.000634	0.003874
PPBP	P02775	OID30761	10	62062163	64640592		0.00800415	0.005965	0.0102399		0.00805	0.0061	0.0103	1.26	0.379095		0.005305	0.002855	0.007755		0.00843	0.0053724	0.0114876		0.00803	0.0050116	0.0110484
PPBP	P02775	OID30761	10	101525837	103632823		0.00178149	0.000875533	0.00289518		0.00193	0.00103	0.00305	1.52	0.36893		0.002411	0.00061368	0.00420832		0.00433	0.0019976	0.0066624		0.00211	7.16e-05	0.0041484
PPBP	P02775	OID30761	16	80809681	82859290		0.00226363	0.0012873	0.00340806		0.00242	0.00143	0.00358	1.51	0.171948		0.003737	0.00125172	0.00622228		0.00383	0.0003804	0.0072796		0.0017	-0.0015732	0.0049732
PPBP	P02775	OID30761	19	53957310	56063539		0.00806128	0.00607466	0.0101828		0.00844	0.00643	0.0107	1.82	0.185998		0.008197	0.00512176	0.0112722		0.0081	0.0042584	0.0119416		0.008	0.0041584	0.0118416
PPBP	P02775	OID30761	20	18261036	20361806		0.00271039	0.00164633	0.00396067		0.00276	0.00168	0.00405	1.27	0.331966		0.003484	0.00141032	0.00555768		0.00233	-0.0003356	0.0049956		0.00245	-0.0002352	0.0051352
CA1	P00915	OID20409	1	246874908	248880489		0.00315974	0.00188739	0.00462455		0.00321	0.00199	0.00464	1.28	0.30762		0.002719	0.00045324	0.00498476		0.0041	0.0013168	0.0068832		0.00127	-0.0011996	0.0037396
CA1	P00915	OID20409	6	134081201	136111414		0.00248756	0.00142659	0.00376333		0.00253	0.00148	0.00386	1.26	0.25927		0.002599	0.00084088	0.00435712		0.00229	-0.0002384	0.0048184		0.00211	-0.0003988	0.0046188
CA1	P00915	OID20409	8	83878606	86498445		0.00447756	0.00307446	0.00606267		0.00564	0.00398	0.00757	2.79	0.199173		0.005937	0.00312048	0.00875352		0.00954	0.0065412	0.0125388		0.00772	0.0048976	0.0105424
CA1	P00915	OID20409	15	73828353	76645454		0.00634875	0.00458835	0.008277		0.00823	0.00623	0.0105	3.16	0.19141		0.0068	0.00368948	0.00991052		0.00884	0.0055668	0.0121132		0.00766	0.0045044	0.0108156
PPCDC	Q96CD2	OID21027	3	55815721	57815721		0.00190337	0.00100166	0.0031287		0.00193	0.00102	0.00302	1.23	0.365658		0.002364	0.00040596	0.00432204		0.00296	0.0006472	0.0052728		0.00173	-0.000426	0.003886
PPCDC	Q96CD2	OID21027	15	73169411	78582024		0.0592101	0.0537197	0.0646105		0.0803	0.0739	0.0872	3.15	0.102868		0.054595	0.0446029	0.0645871		0.0916	0.084054	0.099146		0.069	0.0621988	0.0758012
PPP1R14D	Q9NXH3	OID30997	6	25500000	34000000		0.00112092	0.000447328	0.00199821		0.00138	0.00063	0.00233	1.56	0.236947		0.00232	0.00046388	0.00417612		0.0234	0.0133452	0.0334548		0.00481	-0.0048528	0.0144728
PARD3	Q8TEW0	OID31301	10	33710857	35809087		0.0019175	0.00103864	0.00306219		0.0024	0.00133	0.0037	1.98	0.203566		0.003206	0.00117936	0.00523264		0.00347	0.0009612	0.0059788		0.00262	0.0002092	0.0050308
NTF3	P20783	OID20591	2	2584852	4594771		0.00175821	0.000899158	0.0027504		0.00179	0.000881	0.00297	1.23	0.131755		0.000243	-0.00145044	0.00193644		0.00201	-0.0009104	0.0049304		-0.000167	-0.0028718	0.0025378
NTF3	P20783	OID20591	9	83845250	85927454		0.00363793	0.00228035	0.00512216		0.00373	0.00239	0.00523	1.39	0.429791		0.004638	0.00220956	0.00706644		0.00696	0.00402	0.0099		0.00535	0.0025472	0.0081528
NTF3	P20783	OID20591	12	4281733	6639678		0.0116343	0.00918741	0.014357		0.0258	0.0223	0.0297	12.3	0.217632		0.026941	0.0206651	0.0332169		0.0322	0.0271432	0.0372568		0.0147	0.0107016	0.0186984
NTF3	P20783	OID20591	15	86911595	89266822		0.00506373	0.00349595	0.00671275		0.0145	0.0118	0.0173	6.4	0.177768		0.01822	0.0129084	0.0235316		0.021	0.0167076	0.0252924		0.00779	0.004458	0.011122
NTF3	P20783	OID20591	18	73432736	75500411		0.00359214	0.00225646	0.00518511		0.00544	0.00382	0.00725	2.74	0.346024		0.006123	0.0033398	0.0089062		0.00707	0.0037184	0.0104216		0.00475	0.0015944	0.0079056
ADGRE2	Q9UHX3	OID20755	6	25500000	34000000		0.00127263	0.000559837	0.00223997		0.00247	0.00142	0.00371	2.55	0.156487		0.004474	0.00163004	0.00731796		0.0249	0.014806	0.034994		0.00764	-0.0020816	0.0173616
PCDH7	O60245	OID31456	1	108264661	110279544		0.00399319	0.00263644	0.00550517		0.00404	0.00266	0.00565	1.27	0.212007		0.005011	0.00252768	0.00749432		0.00524	0.002398	0.008082		0.00504	0.0022176	0.0078624
PCDH7	O60245	OID31456	4	29558748	32188832		0.00400191	0.00256032	0.00558928		0.00712	0.00527	0.00917	4.3	0.153217		0.008417	0.00518104	0.011653		0.0112	0.0078092	0.0145908		0.00983	0.0065568	0.0131032
PCDH7	O60245	OID31456	4	185218785	187257633		0.00192045	0.000996536	0.00306355		0.00198	0.00105	0.00311	1.28	0.438101		0.002834	0.00070544	0.00496256		0.00254	-0.0005176	0.0055976		0.00171	-0.0012692	0.0046892
PCDH7	O60245	OID31456	5	176355217	178415473		0.00150444	0.000717091	0.00249589		0.00215	0.00116	0.00335	2.08	0.243399		0.002084	0.00039252	0.00377548		0.00194	-0.0005492	0.0044292		0.000887	-0.001465	0.003239
PCDH7	O60245	OID31456	19	43908822	45913574		0.00182384	0.000960572	0.0028941		0.00197	0.00103	0.00311	1.47	0.126983		0.003609	0.00123348	0.00598452		0.00446	0.0015004	0.0074196		0.00292	9.76e-05	0.0057424
F2R	P25116	OID20691	3	15866675	18109634		0.00219078	0.00119825	0.00338012		0.005	0.00344	0.00687	3.35	0.0894913		0.005373	0.0027368	0.0080092		0.00576	0.0029964	0.0085236		0.00529	0.0025656	0.0080144
F2R	P25116	OID20691	3	55814971	57908042		0.00450655	0.00298693	0.00621463		0.00484	0.00332	0.00653	1.75	0.284729		0.006322	0.0032252	0.0094188		0.00652	0.0037956	0.0092444		0.00549	0.0028636	0.0081164
F2R	P25116	OID20691	5	75663667	77862130		0.00399191	0.00265182	0.00550025		0.00904	0.00691	0.0113	4.01	0.347871		0.012595	0.00832416	0.0168658		0.0131	0.009474	0.016726		0.00682	0.0037036	0.0099364
F2R	P25116	OID20691	6	134081201	136107399		0.00135576	0.000601343	0.00232082		0.00173	0.000877	0.00277	1.88	0.249666		0.002656	0.0008136	0.0044984		0.00265	0.0001412	0.0051588		0.00222	-0.00023	0.00467
F2R	P25116	OID20691	8	104500600	106580979		0.0032461	0.00207884	0.00452451		0.00327	0.00205	0.00467	1.22	0.267293		0.002827	0.00092384	0.00473016		0.00407	0.00162	0.00652		0.00305	0.0007372	0.0053628
F2R	P25116	OID20691	9	132278431	134278724		0.00140882	0.000646105	0.00242957		0.00148	0.000706	0.00249	1.31	0.202898		0.002648	0.00052532	0.00477068		0.00409	0.0009148	0.0072652		0.0014	-0.00154	0.00434
F2R	P25116	OID20691	10	62063068	64640592		0.00640904	0.00450802	0.00833478		0.0066	0.00479	0.0086	1.53	0.328922		0.00467	0.00237092	0.00696908		0.00632	0.0034584	0.0091816		0.00622	0.003378	0.009062
F2R	P25116	OID20691	11	0	1270715		0.00128919	0.000565523	0.00221018		0.00131	0.000587	0.00226	1.21	0.235315		0.00196	0.00013524	0.00378476		0.00318	0.0006124	0.0057476		0.000883	-0.0014102	0.0031762
F2R	P25116	OID20691	19	54011462	56059687		0.00208118	0.0011501	0.00310776		0.00214	0.00119	0.00333	1.32	0.164849		0.004209	0.00163944	0.00677856		0.00352	7.04e-05	0.0069696		0.00255	-0.0008016	0.0059016
TMPRSS5	Q9H3S3	OID20947	1	200462478	202489086		0.00187789	0.00103251	0.00315101		0.00193	0.00104	0.00309	1.3	0.0715609		0.003623	0.00114556	0.00610044		0.00411	0.0011504	0.0070696		0.00142	-0.0012652	0.0041052
TMPRSS5	Q9H3S3	OID20947	1	220949906	223046411		0.00139044	0.000645226	0.00234092		0.00146	0.000677	0.00242	1.33	0.223197		0.002138	0.00036224	0.00391376		0.00222	-9.28e-05	0.0045328		0.00147	-0.0007448	0.0036848
TMPRSS5	Q9H3S3	OID20947	2	110921502	113012557		0.000669456	0.000197057	0.00136325		0.000867	0.000298	0.00165	1.52	0.316165		0.001652	9.968e-05	0.00320432		0.00228	-1.32e-05	0.0045732		0.00128	-0.000876	0.003436
TMPRSS5	Q9H3S3	OID20947	3	97771910	100049940		0.00141943	0.000643614	0.00239252		0.00156	0.00074	0.00259	1.48	0.318366		0.002021	0.00042752	0.00361448		0.00148	-0.000774	0.003734		0.00148	-0.000774	0.003734
TMPRSS5	Q9H3S3	OID20947	3	151601613	153636536		0.000695632	0.00018314	0.00143292		0.00152	0.000729	0.00252	2.5	0.159223		0.002431	0.0006278	0.0042342		0.00266	0.0003668	0.0049532		0.00209	-0.0001248	0.0043048
TMPRSS5	Q9H3S3	OID20947	3	193005178	195005178		0.00064175	0.000169601	0.00130329		0.0007	0.000208	0.00141	1.22	0.309869		0.002158	0.00011568	0.00420032		0.00116	-0.0017408	0.0040608		0.00136	-0.0015604	0.0042804
TMPRSS5	Q9H3S3	OID20947	4	84423457	86474277		0.00128236	0.000539377	0.00219521		0.00143	0.000629	0.00243	1.49	0.361582		0.002125	0.00033944	0.00391056		0.00106	-0.0009784	0.0030984		0.00154	-0.0005572	0.0036372
TMPRSS5	Q9H3S3	OID20947	6	95031567	97072643		0.00118698	0.000514889	0.00212248		0.00172	0.000873	0.00283	2.05	0.384009		0.002912	0.00092652	0.00489748		0.0025	0.0004616	0.0045384		0.00216	0.0001608	0.0041592
TMPRSS5	Q9H3S3	OID20947	9	32080227	34187899		0.00269708	0.00160498	0.00399145		0.0028	0.00168	0.00414	1.39	0.0806084		0.003221	0.00100228	0.00543972		0.00386	0.0012532	0.0064668		0.00301	0.0005012	0.0055188
TMPRSS5	Q9H3S3	OID20947	10	16764505	19008843		0.00204658	0.00108162	0.00323621		0.00363	0.00235	0.00518	2.67	0.210894		0.005082	0.00240856	0.00775544		0.00669	0.0035736	0.0098064		0.00349	0.0006872	0.0062928
TMPRSS5	Q9H3S3	OID20947	10	87219910	89233287		0.00099806	0.000374463	0.00189341		0.00103	0.000384	0.00187	1.24	0.433691		0.001383	-0.00019088	0.00295688		0.00011	-0.0019284	0.0021484		0.00137	-0.0008448	0.0035848
TMPRSS5	Q9H3S3	OID20947	11	111453865	115217407		0.307588	0.296556	0.318626		0.351	0.34	0.362	14.7	0.0984472		0.281486	0.254936	0.308036		0.421	0.408926	0.433074		0.303	0.291671	0.314329
TMPRSS5	Q9H3S3	OID20947	11	125362442	127383982		0.00182327	0.000920057	0.00294633		0.00202	0.00104	0.00316	1.56	0.124672		0.003144	0.0008312	0.0054568		0.00547	0.0024516	0.0084884		0.0011	-0.0014676	0.0036676
TMPRSS5	Q9H3S3	OID20947	13	49233348	51281610		0.00165486	0.000860651	0.00273335		0.00175	0.000856	0.00285	1.39	0.0999738		0.002434	0.00040736	0.00446064		0.00401	0.0014424	0.0065776		0.00153	-0.0007436	0.0038036
TMPRSS5	Q9H3S3	OID20947	14	49188639	51188639		0.000991319	0.000364375	0.00182028		0.00105	0.000373	0.00191	1.31	0.0454844		0.001568	-5.488e-05	0.00319088		0.000229	-0.0019074	0.0023654		0.00106	-0.001194	0.003314
TMPRSS5	Q9H3S3	OID20947	14	73958332	76204956		0.00105947	0.000401054	0.00193784		0.00108	0.000423	0.00197	1.2	0.439102		0.001118	-0.0001756	0.0024116		7.69e-05	-0.0022359	0.0023897		0.00054	-0.0018316	0.0029116
TMPRSS5	Q9H3S3	OID20947	15	49512174	52377428		0.00156127	0.000751439	0.0025749		0.00235	0.00132	0.00361	2.23	0.225047		0.003487	0.00132512	0.00564888		0.00293	0.000382	0.005478		0.00372	0.001074	0.006366
TMPRSS5	Q9H3S3	OID20947	17	6085977	8308464		0.00129511	0.000566484	0.00223684		0.00151	0.000711	0.0025	1.61	0.222422		0.003161	0.00096972	0.00535228		0.00298	-0.0001756	0.0061356		0.00243	-0.0006668	0.0055268
TMPRSS5	Q9H3S3	OID20947	19	35946299	37962336		0.000802625	0.000256435	0.00156915		0.000849	0.000274	0.00162	1.27	0.365559		0.00144	-8.096e-05	0.00296096		0.00244	0.0002448	0.0046352		0.00264	0.0004252	0.0048548
TMPRSS5	Q9H3S3	OID20947	21	37825514	39834686		0.00102738	0.000405063	0.00194393		0.00108	0.000462	0.00198	1.29	0.32038		0.000783	-0.00071836	0.00228436		0.000647	-0.0018422	0.0031362		0.00067	-0.0018192	0.0031592
CFH	P08603	OID30790	1	194990902	198969361		0.0594214	0.0532056	0.0653477		0.076	0.0699	0.0826	7.01	0.160724		0.047444	0.0376852	0.0572028		0.0805	0.0733264	0.0876736		0.0639	0.0573536	0.0704464
CFH	P08603	OID30790	7	72628771	74637660		0.00134369	0.000584842	0.00231567		0.00136	0.000607	0.00236	1.18	0.131787		0.001099	3.36e-06	0.00219464		-0.00153	-0.00308624	2.624e-05		0.000612	-0.0013088	0.0025328
CFH	P08603	OID30790	21	30630903	32756595		0.00180644	0.000902964	0.00300053		0.00189	0.000987	0.00304	1.32	0.0568781		0.002544	0.00038604	0.00470196		0.000287	-0.0022806	0.0028546		0.00124	-0.0014256	0.0039056
CNPY4	Q8N129	OID21317	7	98145973	101680309		0.0100336	0.00780081	0.0127333		0.0185	0.0155	0.0218	5.31	0.129934		0.021026	0.0150284	0.0270236		0.0266	0.0218176	0.0313824		0.0165	0.0123448	0.0206552
CNPY4	Q8N129	OID21317	7	105686382	107733272		0.00165205	0.000835592	0.00268414		0.00169	0.000841	0.00272	1.22	0.419657		0.001703	8.208e-05	0.00332392		-0.000506	-0.0027404	0.0017284		0.000964	-0.0014468	0.0033748
ARHGAP45	Q92619	OID30653	3	55814971	57831748		0.00337439	0.00208989	0.00483416		0.00344	0.00218	0.00482	1.31	0.355423		0.004213	0.00167088	0.00675512		0.00389	0.0014204	0.0063596		0.00357	0.0011396	0.0060004
ARHGAP45	Q92619	OID30653	19	53525	2086212		0.00212924	0.00112427	0.00327644		0.00223	0.00122	0.00339	1.4	0.398424		0.003988	0.0014498	0.0065262		0.00498	0.0014716	0.0084884		0.00179	-0.001444	0.005024
GNLY	P22749	OID21132	1	23372127	25935531		0.0025602	0.00142931	0.00385279		0.0027	0.00163	0.00403	1.5	0.372733		0.004002	0.00144224	0.00656176		0.00685	0.0036944	0.0100056		0.00237	-0.0003544	0.0050944
GNLY	P22749	OID21132	1	55910045	57941811		0.00168829	0.000851394	0.00270249		0.00175	0.000907	0.00281	1.3	0.300714		0.001717	-4.308e-05	0.00347708		0.000463	-0.0018694	0.0027954		0.00086	-0.0015116	0.0032316
GNLY	P22749	OID21132	1	184420931	186453472		0.0013091	0.000592383	0.00229203		0.00173	0.000884	0.00279	1.87	0.298443		0.00152	-7.74e-05	0.0031174		0.00103	-0.0009692	0.0030292		0.00101	-0.0009892	0.0030092
GNLY	P22749	OID21132	2	83957746	87721429		0.180639	0.171561	0.190931		0.228	0.218	0.238	10.6	0.175144		0.258827	0.229207	0.288447		0.301	0.289887	0.312113		0.17	0.160788	0.179212
GNLY	P22749	OID21132	3	45910445	48538475		0.00238439	0.00135075	0.00365661		0.0026	0.00153	0.00389	1.64	0.346533		0.003455	0.00122844	0.00568156		0.00597	0.0032456	0.0086944		0.00379	0.0013008	0.0062792
GNLY	P22749	OID21132	3	193339757	195342882		0.00098354	0.000361589	0.00175843		0.00102	0.000381	0.00189	1.23	0.265181		0.000895	-0.00096896	0.00275896		0.00154	-0.0014	0.00448		0.000539	-0.002303	0.003381
GNLY	P22749	OID21132	5	95865067	98038046		0.00287454	0.00175942	0.00430782		0.00291	0.00174	0.00432	1.22	0.409073		0.002796	0.00101436	0.00457764		0.003	0.0006284	0.0053716		0.00366	0.00121	0.00611
GNLY	P22749	OID21132	9	135936281	138007714		0.00279436	0.0016335	0.00419238		0.00326	0.00204	0.00465	1.96	0.335035		0.00477	0.00216124	0.00737876		0.00479	0.0016736	0.0079064		0.00275	-0.00019	0.00569
GNLY	P22749	OID21132	10	4966995	6974929		0.00141717	0.000669039	0.0023737		0.00152	0.000731	0.00256	1.38	0.309061		0.001507	-0.00051768	0.00353168		0.000666	-0.0023132	0.0036452		0.000858	-0.0021408	0.0038568
GNLY	P22749	OID21132	10	91669710	93730417		0.00102947	0.000377366	0.00184774		0.00112	0.000468	0.00198	1.37	0.429528		0.001546	8.776e-05	0.00300424		-0.000241	-0.002201	0.001719		0.00122	-0.0009556	0.0033956
GNLY	P22749	OID21132	10	98932711	101284196		0.00215407	0.00118338	0.00342267		0.00343	0.00221	0.0049	2.28	0.218334		0.004564	0.00207284	0.00705516		0.0055	0.0026384	0.0083616		0.00386	0.0011748	0.0065452
GNLY	P22749	OID21132	12	110494996	112494996		0.000958274	0.000349915	0.00175045		0.000978	0.000364	0.00177	1.19	0.445858		0.000693	-0.00024388	0.00162988		0.000859	-0.00083248	0.00255048		0.00047	-0.00115484	0.00209484
GNLY	P22749	OID21132	17	34462697	36492283		0.00180437	0.000909354	0.00284203		0.00278	0.00167	0.00414	2.71	0.313068		0.003606	0.0014598	0.0057522		0.00416	0.001416	0.006904		0.00288	0.0002732	0.0054868
ENO2	P09104	OID21046	3	55815721	57815721		0.00199313	0.00103795	0.00306186		0.00203	0.00111	0.00323	1.24	0.364257		0.002392	0.00041828	0.00436572		0.00335	0.000998	0.005702		0.00144	-0.0006768	0.0035568
ENO2	P09104	OID21046	8	104296768	106581477		0.0102597	0.00810251	0.0125617		0.0106	0.00833	0.013	1.69	0.245779		0.009212	0.00573104	0.012693		0.014	0.0105504	0.0174496		0.0117	0.0084268	0.0149732
ENO2	P09104	OID21046	9	131989049	133989049		0.00114015	0.000447759	0.00199215		0.00148	0.000698	0.0025	1.75	0.108346		0.003578	0.00099276	0.00616324		0.00596	0.0026476	0.0092724		0.00124	-0.0016412	0.0041212
ENO2	P09104	OID21046	10	62063068	64640592		0.00562666	0.00399386	0.00745151		0.00567	0.00403	0.00756	1.27	0.375105		0.004571	0.00226212	0.00687988		0.00523	0.002486	0.007974		0.00543	0.0026664	0.0081936
ENO2	P09104	OID21046	11	0	1274181		0.00140855	0.00067231	0.00243004		0.00144	0.000656	0.0024	1.2	0.235691		0.001253	-0.00019544	0.00270144		0.0014	-0.000952	0.003752		0.000676	-0.0015976	0.0029496
ENO2	P09104	OID21046	12	5841239	8047059		0.00891523	0.00686708	0.0112388		0.0109	0.00863	0.0135	3.29	0.37787		0.009667	0.00629188	0.0130421		0.0133	0.0095368	0.0170632		0.0104	0.0068524	0.0139476
GIMAP7	Q8NHV1	OID30639	7	149165643	152116668		0.143056	0.134699	0.150697		0.154	0.145	0.163	6.2	0.174108		0.079953	0.068142	0.091764		0.171	0.161396	0.180604		0.141	0.132023	0.149977
GIMAP7	Q8NHV1	OID30639	16	55951602	57971567		0.00209767	0.00112311	0.00328531		0.00248	0.00142	0.00375	1.83	0.286075		0.004102	0.00173432	0.00646968		0.00318	0.0002204	0.0061396		0.00292	-2e-05	0.00586
GIMAP7	Q8NHV1	OID30639	19	52816370	54824059		0.0016875	0.000846869	0.00277539		0.00204	0.00111	0.00317	1.72	0.170575		0.002403	0.0001392	0.0046668		0.000913	-0.0022818	0.0041078		0.00157	-0.0016836	0.0048236
SPINT3	P49223	OID31509	20	44483440	46976183		0.0102165	0.00799296	0.0128455		0.0105	0.00828	0.0131	1.76	0.342076		0.009977	0.0062236	0.0137304		0.0154	0.0115388	0.0192612		0.00974	0.0062904	0.0131896
OPTC	Q9UBM4	OID21362	6	25500000	34000000		0.00192061	0.000998855	0.00301613		0.00217	0.00119	0.00335	1.57	0.182103		0.00372	0.00132096	0.00611904		0.0106	0.0007216	0.0204784		0.00769	-0.0021296	0.0175096
IL18BP	O95998	OID20348	1	178504138	180717975		0.00201225	0.00115169	0.00320438		0.00204	0.00107	0.00318	1.22	0.0483804		0.001209	-0.00011596	0.00253396		0.00213	-0.0001632	0.0044232		0.0015	-0.0007148	0.0037148
IL18BP	O95998	OID20348	9	132190139	134474633		0.00286369	0.00174112	0.00417861		0.00514	0.00359	0.00695	2.23	0.127632		0.00604	0.00333324	0.00874676		0.00622	0.0027116	0.0097284		0.00485	0.0014396	0.0082604
IL18BP	O95998	OID20348	11	70569166	73426708		0.00143989	0.000658705	0.00242154		0.0026	0.00153	0.00386	3.05	0.0995975		0.004183	0.00169772	0.00666828		0.00469	0.0017892	0.0075908		0.00169	-0.0009168	0.0042968
IL18BP	O95998	OID20348	11	125250092	127474237		0.00349812	0.00229384	0.00498018		0.00832	0.00627	0.0106	4.65	0.137119		0.010124	0.00654504	0.013703		0.0112	0.0076328	0.0147672		0.00837	0.005038	0.011702
IL18BP	O95998	OID20348	12	109921908	113781063		0.0084416	0.00632414	0.0107398		0.00849	0.00636	0.0108	1.28	0.44019		0.006458	0.00364932	0.00926668		0.0113	0.0077328	0.0148672		0.00924	0.0058296	0.0126504
IL18BP	O95998	OID20348	12	119779962	121895745		0.00111174	0.00046569	0.00205397		0.00138	0.000627	0.00236	1.64	0.349919		0.0028	0.00069692	0.00490308		0.00376	0.0011924	0.0063276		0.00143	-0.0008632	0.0037232
IL18BP	O95998	OID20348	17	6064853	8308464		0.00260101	0.0014779	0.00386278		0.00274	0.00166	0.0041	1.43	0.180589		0.004188	0.001689	0.006687		0.00656	0.0031496	0.0099704		0.00294	-0.0001568	0.0060368
IL18BP	O95998	OID20348	17	80243678	82288009		0.00150059	0.000712727	0.00248414		0.00155	0.000784	0.0026	1.28	0.432099		0.002379	0.00032492	0.00443308		0.00402	0.0010996	0.0069404		0.00144	-0.001206	0.004086
LRRN1	Q6UXK5	OID20438	3	2518459	5531430		0.304324	0.293508	0.315701		0.33	0.319	0.341	8.94	0.158916		0.287566	0.265508	0.309624		0.357	0.344966	0.369034		0.151	0.141651	0.160349
LRRN1	Q6UXK5	OID20438	5	52975590	54980126		0.00090421	0.000290799	0.00177688		0.00101	0.000382	0.00187	1.39	0.268543		0.001289	-0.0002888	0.0028668		0.0015	-0.000852	0.003852		0.000866	-0.0014076	0.0031396
LRRN1	Q6UXK5	OID20438	6	108320378	110320378		0.000395366	5.7362e-05	0.000936214		0.00139	0.00063	0.00237	2.19	0.311396		0.001259	-0.00017768	0.00269568		0.00221	-0.0001028	0.0045228		0.00104	-0.001116	0.003196
LRRN1	Q6UXK5	OID20438	6	116054691	118245492		0.00108752	0.000426653	0.00202593		0.00318	0.00197	0.00461	4.04	0.185882		0.00486	0.0021062	0.0076138		0.0049	0.0023324	0.0074676		0.0034	0.0010088	0.0057912
LRRN1	Q6UXK5	OID20438	9	32118898	34166236		0.000992068	0.000367178	0.00174893		0.00118	0.000499	0.00207	1.52	0.269962		0.002603	0.000643	0.004563		0.00262	0.0001504	0.0050896		0.0018	-0.0005716	0.0041716
LRRN1	Q6UXK5	OID20438	11	724082	2790067		0.00234408	0.00130386	0.00355682		0.00237	0.00133	0.00363	1.2	0.10322		0.002087	-0.00011016	0.00428416		0.00224	-0.0008764	0.0053564		0.000688	-0.0022912	0.0036672
LRRN1	Q6UXK5	OID20438	11	73986607	76027395		0.0013196	0.000580219	0.00227676		0.00149	0.000703	0.00249	1.52	0.365913		0.001776	0.0001198	0.0034322		0.000497	-0.0016394	0.0026334		0.00151	-0.0007636	0.0037836
LRRN1	Q6UXK5	OID20438	15	83732405	85829414		0.000576281	0.000134089	0.00122938		0.000633	0.000166	0.00133	1.23	0.316742		0.001022	-0.00027944	0.00232344		0.000774	-0.001382	0.00293		0.00108	-0.0011152	0.0032752
RPA2	P15927	OID30453	1	26713562	28932010		0.00552636	0.00384227	0.00740889		0.0057	0.00405	0.00755	1.51	0.0643688		0.00578	0.00274592	0.00881408		0.00563	0.0030036	0.0082564		0.0031	0.0007676	0.0054324
TNFRSF6B	O95407	OID20964	9	132263362	134279427		0.00185092	0.00096812	0.00299563		0.00189	0.000994	0.00304	1.24	0.203174		0.002444	0.000582	0.004306		0.00151	-0.0014692	0.0044892		0.00102	-0.00192	0.00396
TNFRSF6B	O95407	OID20964	12	110270654	113468611		0.00248493	0.00143431	0.00375692		0.00262	0.00155	0.00391	1.45	0.40967		0.003354	0.00116272	0.00554528		0.00361	0.0009248	0.0062952		0.00319	0.0005636	0.0058164
TNFRSF6B	O95407	OID20964	17	67976908	70280242		0.00173915	0.0009002	0.00273412		0.00178	0.000911	0.00288	1.27	0.0435163		0.002446	0.0004566	0.0044354		0.0033	0.0005168	0.0060832		0.00163	-0.0009768	0.0042368
TNFRSF6B	O95407	OID20964	20	62158025	65315403		0.0457882	0.0411961	0.0509465		0.0862	0.0797	0.0929	20.5	0.124834		0.08111	0.0672352	0.0949848		0.116	0.107866	0.124134		0.0771	0.070142	0.084058
BRK1	Q8WUW1	OID20883	3	55814971	57916824		0.00907785	0.00700173	0.0115174		0.00912	0.00705	0.0115	1.3	0.36644		0.010643	0.00638784	0.0148982		0.0107	0.0075248	0.0138752		0.00882	0.0058016	0.0118384
BRK1	Q8WUW1	OID20883	4	153568456	155568456		0.000449298	8.68721e-05	0.00100388		0.000503	0.000109	0.00109	1.14	0.134831		0.001034	-0.00045756	0.00252556		0.00149	-0.00096	0.00394		0.000717	-0.0016546	0.0030886
BRK1	Q8WUW1	OID20883	7	105666734	107735615		0.00347032	0.00214633	0.0049046		0.00356	0.00225	0.00504	1.37	0.399115		0.005578	0.00288496	0.00827104		0.00464	0.0017588	0.0075212		0.00446	0.0015984	0.0073216
BRK1	Q8WUW1	OID20883	10	62114994	64606219		0.00245462	0.00137912	0.00373329		0.00251	0.00143	0.0038	1.26	0.386407		0.00226	0.0006136	0.0039064		0.00169	-0.0006816	0.0040616		0.00207	-0.0003604	0.0045004
BRK1	Q8WUW1	OID20883	11	0	1283415		0.00243448	0.00141998	0.0037233		0.00257	0.00148	0.00386	1.45	0.242478		0.003691	0.001339	0.006043		0.00412	0.0013956	0.0068444		0.00228	-0.0002484	0.0048084
BRK1	Q8WUW1	OID20883	16	82679483	84825268		0.00916279	0.00709311	0.0116008		0.0128	0.0103	0.0158	2.42	0.248023		0.015308	0.0106667	0.0199493		0.0149	0.0103724	0.0194276		0.00503	0.0011884	0.0088716
BRK1	Q8WUW1	OID20883	17	34557785	36682334		0.0013694	0.00063636	0.00231664		0.00168	0.000831	0.00275	1.75	0.154555		0.003999	0.00159016	0.00640784		0.00388	0.0010772	0.0066828		0.00241	-0.000236	0.005056
BRK1	Q8WUW1	OID20883	19	43728895	45987774		0.00967348	0.00739762	0.0122396		0.0143	0.0116	0.0171	2.39	0.129687		0.015078	0.0102309	0.0199251		0.0168	0.0126644	0.0209356		0.0119	0.0081172	0.0156828
PTRHD1	Q6GMV3	OID30659	2	23492113	25875616		0.000272206	3.01953e-05	0.000722892		0.000289	3.84e-05	0.000745	1.03	0.198089		0.00077	-0.00051772	0.00205772		0.00149	-0.0008816	0.0038616		0.000151	-0.0020638	0.0023658
PTRHD1	Q6GMV3	OID30659	3	55814971	57831748		0.0028569	0.00174483	0.0042615		0.00288	0.00173	0.00429	1.21	0.368564		0.003283	0.00094864	0.00561736		0.00513	0.0025232	0.0077368		0.00215	-0.000104	0.004404
PTRHD1	Q6GMV3	OID30659	10	62128096	64605625		0.00197258	0.00104347	0.00310156		0.00201	0.00106	0.00314	1.22	0.398792		0.001682	0.0002708	0.0030932		9.65e-05	-0.0020595	0.0022525		0.001	-0.0012736	0.0032736
HEPACAM2	A8MVW5	OID31151	1	42552933	44782559		0.00141863	0.000619935	0.00241622		0.00144	0.000674	0.00241	1.2	0.255903		0.001343	-7.016e-05	0.00275616		0.00157	-0.0008016	0.0039416		0.00073	-0.0015436	0.0030036
HEPACAM2	A8MVW5	OID31151	1	208706871	210771063		0.00188871	0.00095499	0.0030606		0.00191	0.00101	0.00305	1.19	0.227766		0.001594	0.00013184	0.00305616		0.00115	-0.0012412	0.0035412		0.00107	-0.0013212	0.0034612
HEPACAM2	A8MVW5	OID31151	2	26375230	28529596		0.000976829	0.000365677	0.00176845		0.001	0.000381	0.00188	1.21	0.362912		0.001004	-0.00022884	0.00223684		0.00107	-0.0011252	0.0032652		0.000496	-0.0016208	0.0026128
HEPACAM2	A8MVW5	OID31151	2	59376467	63607935		0.00917801	0.00710642	0.0114285		0.0193	0.0162	0.0226	5.64	0.218621		0.020425	0.014743	0.026107		0.024	0.0194724	0.0285276		0.0138	0.0099388	0.0176612
HEPACAM2	A8MVW5	OID31151	2	112195556	114307094		0.00209636	0.00112889	0.00328808		0.0023	0.00131	0.00357	1.64	0.368063		0.003067	0.00104624	0.00508776		0.00355	0.0011588	0.0059412		0.00298	0.0006672	0.0052928
HEPACAM2	A8MVW5	OID31151	3	185766151	188153604		0.129802	0.12249	0.137907		0.154	0.145	0.162	4.46	0.290974		0.116422	0.101032	0.131812		0.162	0.152729	0.171271		0.1	0.092258	0.107742
HEPACAM2	A8MVW5	OID31151	4	101191313	103276925		0.00147188	0.000677666	0.00248521		0.00153	0.000757	0.00252	1.3	0.0912624		0.001476	-1.556e-05	0.00296756		0.00133	-0.0006692	0.0033292		0.00202	-7.72e-05	0.0041172
HEPACAM2	A8MVW5	OID31151	6	1209343	3415290		0.00166816	0.000817951	0.00269918		0.00345	0.00222	0.00498	3.16	0.339609		0.004699	0.00197656	0.00742144		0.00651	0.0030996	0.0099204		0.00246	-0.0005976	0.0055176
HEPACAM2	A8MVW5	OID31151	6	108203592	110327150		0.000851653	0.000296093	0.00169845		0.00119	0.000496	0.00209	1.75	0.363009		0.002195	0.00036436	0.00402564		0.00332	0.0008896	0.0057504		0.00195	-0.000304	0.004204
HEPACAM2	A8MVW5	OID31151	6	134081201	136164884		0.00176613	0.000941613	0.00286104		0.00192	0.001	0.00308	1.42	0.239502		0.00177	0.00021376	0.00332624		0.00111	-0.0012224	0.0034424		0.00181	-0.0006008	0.0042208
HEPACAM2	A8MVW5	OID31151	6	138501816	140541760		0.00648449	0.00474428	0.0086807		0.00698	0.00512	0.00907	2	0.375985		0.007432	0.00436852	0.0104955		0.00831	0.00537	0.01125		0.00684	0.0040372	0.0096428
HEPACAM2	A8MVW5	OID31151	7	5457870	7493689		0.00156446	0.000765071	0.0026255		0.00164	0.000773	0.00261	1.36	0.261349		0.003126	0.00093276	0.00531924		0.00335	0.0007432	0.0059568		0.00153	-0.0008808	0.0039408
HEPACAM2	A8MVW5	OID31151	7	49353128	51602134		0.00453574	0.00300331	0.00620205		0.00729	0.00538	0.00935	2.51	0.21022		0.007033	0.00402832	0.0100377		0.00883	0.0057332	0.0119268		0.00638	0.0035184	0.0092416
HEPACAM2	A8MVW5	OID31151	8	142457551	144687502		0.000853087	0.000297705	0.00160688		0.00102	0.000397	0.00186	1.54	0.224173		0.002543	0.00057712	0.00450888		0.00255	-0.0001156	0.0052156		0.0021	-0.0005264	0.0047264
HEPACAM2	A8MVW5	OID31151	9	124390965	126902131		0.00313282	0.00202348	0.00463177		0.00321	0.00196	0.00463	1.33	0.393458		0.003211	0.00126472	0.00515728		0.00264	0.0002292	0.0050508		0.00311	0.0006404	0.0055796
HEPACAM2	A8MVW5	OID31151	9	131989126	134535444		0.0567059	0.0511459	0.0624069		0.06	0.0545	0.0658	2.74	0.156572		0.040016	0.0325053	0.0475267		0.0689	0.062138	0.075662		0.0521	0.0459848	0.0582152
HEPACAM2	A8MVW5	OID31151	10	68333636	70334748		0.000774407	0.000256703	0.00149788		0.000817	0.000276	0.00155	1.23	0.135841		0	-0.00130144	0.00130144		-0.00144	-0.0037528	0.0008728		0.00063	-0.001918	0.003178
HEPACAM2	A8MVW5	OID31151	10	77942502	80046038		0.00299833	0.0018372	0.00443117		0.00304	0.00188	0.00444	1.26	0.228156		0.003157	0.0009716	0.0053424		0.00337	0.000626	0.006114		0.00181	-0.0007576	0.0043776
HEPACAM2	A8MVW5	OID31151	11	110266084	112304031		0.000857857	0.000298253	0.0016348		0.00159	0.000799	0.00261	2.21	0.355381		0.002814	0.00084812	0.00477988		0.00356	0.0011296	0.0059904		0.00252	0.0002072	0.0048328
HEPACAM2	A8MVW5	OID31151	11	125348258	127394260		0.0021075	0.00113011	0.00334886		0.00218	0.00118	0.0034	1.35	0.131056		0.003882	0.00150648	0.00625752		0.00458	0.0016792	0.0074808		0.00213	-0.000516	0.004776
HEPACAM2	A8MVW5	OID31151	15	52682104	54717034		0.00147997	0.000686465	0.00248769		0.00152	0.00073	0.00256	1.25	0.447531		0.001974	0.00041384	0.00353416		0.000398	-0.0018756	0.0026716		0.00165	-0.0007804	0.0040804
HEPACAM2	A8MVW5	OID31151	17	5955732	8355768		0.00712695	0.00528391	0.00911707		0.00905	0.00697	0.0113	3.57	0.2058		0.010965	0.00719788	0.0147321		0.0132	0.0092016	0.0171984		0.00785	0.0042436	0.0114564
HEPACAM2	A8MVW5	OID31151	17	48111626	50452763		0.0109726	0.00861462	0.0134493		0.0254	0.0219	0.0292	4.24	0.231914		0.026266	0.0197568	0.0327752		0.025	0.0205508	0.0294492		0.0152	0.0113976	0.0190024
HEPACAM2	A8MVW5	OID31151	19	3466926	5511269		0.00265139	0.00150629	0.00394729		0.00287	0.00171	0.00416	1.58	0.380421		0.003065	0.0008796	0.0052504		0.00234	-0.0005608	0.0052408		0.00224	-0.0006412	0.0051212
HEPACAM2	A8MVW5	OID31151	19	47596408	49783450		0.00713623	0.00527445	0.0092111		0.00801	0.00606	0.0102	2.17	0.255916		0.005953	0.00338148	0.00852452		0.00961	0.006082	0.013138		0.00792	0.0045292	0.0113108
HEPACAM2	A8MVW5	OID31151	21	40140815	42277691		0.0267753	0.0229336	0.0310239		0.0281	0.0243	0.032	2.41	0.303143		0.025121	0.0195605	0.0306815		0.0317	0.026506	0.036894		0.0246	0.019798	0.029402
INSL3	P51460	OID31129	2	232702877	234718962		0.00164642	0.00079659	0.00270149		0.00172	0.000886	0.00278	1.31	0.104327		0.002509	0.00043924	0.00457876		0.00205	-0.0008116	0.0049116		0.00168	-0.0011424	0.0045024
INSL3	P51460	OID31129	6	129807102	132099900		0.00235687	0.0012918	0.0035397		0.00324	0.002	0.00468	2.18	0.293833		0.002432	0.00068172	0.00418228		0.0015	-0.0007932	0.0037932		0.0023	-9.12e-05	0.0046912
PNPT1	Q8TCS8	OID20445	6	25500000	34000000		0.00283914	0.00166724	0.00417517		0.00293	0.00175	0.00434	1.36	0.0901229		0.004325	0.00152612	0.00712388		0.0101	8.44e-05	0.0201156		0.00732	-0.0026368	0.0172768
NOMO1	Q15155	OID21106	5	179789794	181814640		0.00142396	0.000647941	0.00241794		0.00244	0.00139	0.0037	2.54	0.135984		0.002924	0.00071312	0.00513488		0.00333	0.000684	0.005976		0.00104	-0.0013316	0.0034116
NOMO1	Q15155	OID21106	11	60774534	62895133		0.00298432	0.00180542	0.00435626		0.00301	0.00185	0.00441	1.2	0.325043		0.002861	0.00103428	0.00468772		0.00304	0.0004332	0.0056468		0.0025	-4.8e-05	0.005048
NOMO1	Q15155	OID21106	14	93206394	95411531		0.00688319	0.00500873	0.00893184		0.00761	0.0057	0.00975	2.24	0.0750373		0.006083	0.00328608	0.00887992		0.00592	0.0026468	0.0091932		0.00498	0.0017852	0.0081748
NOMO1	Q15155	OID21106	16	13526965	20067510		0.0963616	0.0895146	0.103805		0.151	0.143	0.16	18	0.116721		0.168212	0.150646	0.185778		0.185	0.175161	0.194839		0.0817	0.0742912	0.0891088
NOMO1	Q15155	OID21106	17	65199313	67308933		0.00249969	0.00145055	0.00367408		0.00253	0.00148	0.0038	1.22	0.0393043		0.001418	-0.00025192	0.00308792		0.000715	-0.0016762	0.0031062		0.0013	-0.0011696	0.0037696
RGS8	P57771	OID20454	14	105367512	107879223		0.0139528	0.0112521	0.0171113		0.0181	0.015	0.0214	4.38	0.190222		0.01366	0.00800148	0.0193185		0.0189	0.015372	0.022428		0.016	0.0127072	0.0192928
IGF2R	P11717	OID21146	2	111045534	113069862		0.00151465	0.000746143	0.00252556		0.00185	0.000966	0.00296	1.82	0.145275		0.002827	0.00080428	0.00484972		0.00239	0.0001556	0.0046244		0.00206	-0.0001352	0.0042552
IGF2R	P11717	OID21146	6	158483928	162163525		0.0432077	0.0384896	0.047797		0.144	0.136	0.152	14.1	0.182127		0.167947	0.148267	0.187627		0.176	0.166455	0.185545		0.0818	0.0745676	0.0890324
IGF2R	P11717	OID21146	8	8323885	10329732		0.00178574	0.000906966	0.0028729		0.00183	0.000936	0.00289	1.25	0.0988356		0.002948	0.00075868	0.00513732		0.003	0.0001972	0.0058028		0.00204	-0.0006648	0.0047448
IGF2R	P11717	OID21146	9	113592585	115592585		0.000153931	6.614e-06	0.000482429		0.000154	6.58e-06	0.000482	1	0.174629		NA	NA	NA		-0.000902	-0.0032344	0.0014304		-0.000562	-0.0029336	0.0018096
IGF2R	P11717	OID21146	12	7899241	10017005		0.00223103	0.00117859	0.00350872		0.00232	0.0013	0.00362	1.39	0.121923		0.002596	0.00065168	0.00454032		0.00161	-0.0008792	0.0040992		0.00177	-0.0007388	0.0042788
IGF2R	P11717	OID21146	12	100609013	102917487		0.00242901	0.00138097	0.00372044		0.00697	0.00515	0.009	5.04	0.182652		0.006912	0.00399552	0.00982848		0.00842	0.0052448	0.0115952		0.00613	0.0031704	0.0090896
IGF2R	P11717	OID21146	14	86924772	89023286		0.00171048	0.000817752	0.00282253		0.00174	0.000884	0.00287	1.23	0.324455		0.002264	0.0004902	0.0040378		0.00124	-0.0009944	0.0034744		0.00162	-0.0006536	0.0038936
IGF2R	P11717	OID21146	14	92159867	95378610		0.00122053	0.000519078	0.00209216		0.002	0.00107	0.00316	2.26	0.121884		0.002171	1.892e-05	0.00432308		0.00293	-0.000598	0.006458		0.00185	-0.0015996	0.0052996
IGF2R	P11717	OID21146	17	6166093	8166093		0.000864072	0.000319874	0.00165557		0.0016	0.000774	0.0026	2.17	0.153803		0.002495	0.00042524	0.00456476		0.00118	-0.0016228	0.0039828		0.00135	-0.0014724	0.0041724
IGF2R	P11717	OID21146	17	45928743	47969499		0.000748362	0.000240721	0.00144831		0.000946	0.000349	0.00174	1.61	0.305059		0.001013	-0.00018652	0.00221252		0.000263	-0.00149708	0.00202308		0.000688	-0.00114068	0.00251668
IGF2R	P11717	OID21146	17	65214462	67308933		0.0018301	0.000930254	0.0028998		0.00185	0.000962	0.00301	1.2	0.0389823		0.001655	-0.00018348	0.00349348		0.00133	-0.00112	0.00378		0.000732	-0.0016592	0.0031232
IGF2R	P11717	OID21146	19	17164722	19195014		0.00114793	0.000483727	0.00204576		0.00123	0.00053	0.00212	1.34	0.407817		0.002285	0.000521	0.004049		-6.82e-05	-0.0025378	0.0024014		0.00161	-0.0010556	0.0042756
LRRC25	Q8N386	OID21333	6	25500000	34000000		0.00304306	0.00187744	0.00440561		0.0036	0.0023	0.00513	2.04	0.261303		0.005654	0.00259444	0.00871356		0.0236	0.0134472	0.0337528		0.0118	0.001902	0.021698
NTRK3	Q16288	OID21057	1	91054500	94006743		0.00206268	0.00112571	0.00326663		0.00258	0.00152	0.00384	2.07	0.163189		0.003412	0.00126972	0.00555428		0.00487	0.0021064	0.0076336		0.00418	0.0014752	0.0068848
NTRK3	Q16288	OID21057	2	8514674	10557243		0.00147196	0.00068362	0.00249133		0.00196	0.00107	0.00309	1.89	0.222667		0.003501	0.00114312	0.00585888		0.00217	-0.0006132	0.0049532		0.00234	-0.0004628	0.0051428
NTRK3	Q16288	OID21057	11	125349501	127384371		0.00139394	0.000658546	0.0023574		0.00248	0.0014	0.00372	2.3	0.256109		0.003999	0.00154312	0.00645488		0.00498	0.00204	0.00792		0.00192	-0.0007064	0.0045464
NTRK3	Q16288	OID21057	12	110270654	113468611		0.00379257	0.00243405	0.00542393		0.00385	0.00255	0.00545	1.3	0.426874		0.00346	0.00137848	0.00554152		0.00572	0.0028584	0.0085816		0.00387	0.0012044	0.0065356
NTRK3	Q16288	OID21057	14	102448504	104862017		0.00175577	0.000855275	0.00285157		0.0019	0.000997	0.00293	1.46	0.0859216		0.002662	0.00052952	0.00479448		0.00371	0.0008484	0.0065716		0.000511	-0.0020174	0.0030394
NTRK3	Q16288	OID21057	15	86582966	89302472		0.0166658	0.0135941	0.0200544		0.0321	0.0281	0.0363	8.48	0.257727		0.029761	0.0231754	0.0363466		0.038	0.0326688	0.0433312		0.0278	0.022998	0.032602
NTRK3	Q16288	OID21057	17	6085977	8288706		0.000780404	0.000269618	0.00150425		0.000864	0.000299	0.00162	1.32	0.20571		0.001858	3.52e-05	0.0036808		0.00111	-0.0017908	0.0040108		0.0011	-0.0018008	0.0040008
NTRK3	Q16288	OID21057	21	40244078	42284348		0.00376759	0.00251741	0.00523197		0.00385	0.00254	0.00538	1.38	0.435455		0.007304	0.0040602	0.0105478		0.00771	0.0040252	0.0113948		0.00319	-0.000142	0.006522
NTRK3	Q16288	OID21057	22	38476122	40476122		0.00113208	0.000439095	0.00202107		0.00135	0.000604	0.00228	1.61	0.353681		0.001629	0.00018056	0.00307744		0.00216	-0.0001528	0.0044728		0.000887	-0.001269	0.003043
ST6GAL1	P15907	OID20302	1	23965206	26022619		0.000386234	7.04692e-05	0.000895828		0.000478	0.000117	0.00105	1.18	0.20001		0.000863	-0.00050704	0.00223304		0.00196	-0.0004508	0.0043708		0.000797	-0.0014766	0.0030706
ST6GAL1	P15907	OID20302	3	185510725	188048135		0.0142685	0.0115065	0.0170565		0.0223	0.0191	0.0257	7.2	0.200939		0.026162	0.0200429	0.0322811		0.0278	0.0229588	0.0326412		0.0105	0.0067368	0.0142632
ST6GAL1	P15907	OID20302	8	104561296	106578478		0.00163737	0.000833218	0.00261562		0.00167	0.000871	0.00276	1.24	0.266647		0.001723	0.00014912	0.00329688		0.00227	7.48e-05	0.0044652		0.00158	-0.0005172	0.0036772
ST6GAL1	P15907	OID20302	10	62389329	64542085		0.00150386	0.000720257	0.00252273		0.00153	0.000723	0.00251	1.2	0.439703		0.001533	0.00020412	0.00286188		0.000306	-0.0016736	0.0022856		0.00176	-0.0004156	0.0039356
ST6GAL1	P15907	OID20302	11	115818075	117818075		0.00122065	0.000549844	0.00219598		0.0013	0.000566	0.00224	1.34	0.125008		0.002288	0.00042992	0.00414608		0.00277	-3.28e-05	0.0055728		0.000941	-0.0016854	0.0035674
ST6GAL1	P15907	OID20302	12	88432433	90546725		0.00116438	0.000484839	0.00203949		0.00126	0.000552	0.00218	1.39	0.270302		0.002178	0.00046104	0.00389496		0.00202	-7.72e-05	0.0041172		0.00166	-0.000398	0.003718
ST6GAL1	P15907	OID20302	12	100687198	102699681		0.00147983	0.000690556	0.00251667		0.00158	0.000771	0.00262	1.38	0.37478		0.002668	0.00090008	0.00443592		0.00228	-0.0001308	0.0046908		0.00275	0.0003	0.0052
ST6GAL1	P15907	OID20302	14	93318281	95378610		0.00219234	0.00120043	0.00338916		0.00321	0.00199	0.00468	2.17	0.0412928		0.002194	0.00027124	0.00411676		0.00131	-0.0014536	0.0040736		0.0021	-0.000742	0.004942
ST6GAL1	P15907	OID20302	19	54025227	56032835		0.00144116	0.000645335	0.00243012		0.00147	0.000688	0.00246	1.21	0.169145		0.002105	0.000145	0.004065		0.00231	-0.0009436	0.0055636		0.00119	-0.0019656	0.0043456
ADAM9	Q13443	OID31488	6	25500000	34000000		0.00587342	0.00421444	0.00784964		0.00819	0.0062	0.0104	3.16	0.275302		0.008413	0.00463216	0.0121938		0.0713	0.0603632	0.0822368		0.0323	0.0220492	0.0425508
KAZN	Q674X7	OID31481	3	55814971	57919146		0.00627258	0.00458549	0.00818423		0.00631	0.00465	0.00831	1.24	0.367819		0.007228	0.00389208	0.0105639		0.00757	0.004728	0.010412		0.00611	0.0034248	0.0087952
KAZN	Q674X7	OID31481	7	105666734	107733272		0.00233144	0.00135033	0.00363893		0.00236	0.00135	0.00364	1.22	0.427409		0.002805	0.00085676	0.00475324		0.000684	-0.0017072	0.0030752		0.00178	-0.0007288	0.0042888
BAG4	O95429	OID30474	3	55814971	57831417		0.00249616	0.00144787	0.00394872		0.00254	0.00149	0.00386	1.28	0.367451		0.002292	0.00043	0.004154		0.00269	0.0003576	0.0050224		0.00199	-0.000264	0.004244
BAG4	O95429	OID30474	19	52816370	54835989		0.00226606	0.00121864	0.00347967		0.00232	0.00129	0.00352	1.27	0.200408		0.002051	-0.00019516	0.00429716		2.37e-05	-0.0031123	0.0031597		0.00122	-0.0020336	0.0044736
IL6ST	P40189	OID20147	1	42812246	44918242		0.00106281	0.000420663	0.00195365		0.0011	0.000468	0.00192	1.22	0.327493		0.001042	-0.00025356	0.00233756		0.00149	-0.0008424	0.0038224		0.000744	-0.0014904	0.0029784
IL6ST	P40189	OID20147	3	97497106	100416706		0.0174565	0.0143732	0.0208401		0.0198	0.0166	0.0232	2.83	0.335809		0.01616	0.0110718	0.0212482		0.0293	0.0247332	0.0338668		0.0226	0.0184252	0.0267748
IL6ST	P40189	OID20147	3	154828335	156828335		0.00131798	0.000545793	0.00232967		0.00245	0.00139	0.00373	2.23	0.14244		0.002169	0.0005226	0.0038154		0.00208	-0.0001152	0.0042752		0.00226	2.56e-05	0.0044944
IL6ST	P40189	OID20147	5	54371605	57074657		0.0152892	0.0125233	0.0185213		0.0164	0.0135	0.0195	2.57	0.12101		0.015851	0.0112215	0.0204805		0.0212	0.016888	0.025512		0.0149	0.0109996	0.0188004
IL6ST	P40189	OID20147	7	11244752	13244752		0.00128927	0.000568244	0.00220584		0.00133	0.000586	0.00228	1.24	0.369081		0.00172	5.792e-05	0.00338208		0.00105	-0.0014	0.0035		0.000915	-0.0015154	0.0033454
IL6ST	P40189	OID20147	9	132165599	134503284		0.0154499	0.0125583	0.0185581		0.0178	0.0147	0.021	2.33	0.126257		0.016444	0.0118733	0.0210147		0.0208	0.0162528	0.0253472		0.0142	0.0100644	0.0183356
IL6ST	P40189	OID20147	10	18894416	20983733		0.000980662	0.000353879	0.00180058		0.00108	0.000408	0.00189	1.42	0.254411		0.003405	0.00111376	0.00569624		0.00354	0.000894	0.006186		0.00258	3.2e-05	0.005128
IL6ST	P40189	OID20147	11	125340967	127408308		0.00494466	0.00334285	0.00656037		0.0056	0.00394	0.00746	2.12	0.197472		0.007607	0.0044122	0.0108018		0.00951	0.0061584	0.0128616		0.00555	0.0025512	0.0085488
IL6ST	P40189	OID20147	17	6051979	8336922		0.0066843	0.00483844	0.00877048		0.0103	0.00804	0.0128	5.34	0.213429		0.010964	0.00718316	0.0147448		0.0127	0.00878	0.01662		0.00841	0.0048036	0.0120164
IL6ST	P40189	OID20147	20	2699816	4708773		0.00178722	0.000913029	0.0029358		0.00191	0.000999	0.00299	1.4	0.358167		0.001914	0.00011276	0.00371524		-0.000331	-0.0027614	0.0020994		0.00111	-0.0014772	0.0036972
IL6ST	P40189	OID20147	22	38368819	40464863		0.00187056	0.000999506	0.00299064		0.00253	0.00148	0.00379	2.17	0.28814		0.002629	0.00079052	0.00446748		0.00385	0.0012628	0.0064372		0.00186	-0.0005116	0.0042316
ARF6	P62330	OID31523	3	55815721	57815721		0.00222468	0.0012736	0.00339366		0.00226	0.00129	0.00344	1.23	0.364947		0.00263	0.00053672	0.00472328		0.00364	0.0012488	0.0060312		0.00179	-0.0003856	0.0039656
LHPP	Q9H008	OID20749	10	123273765	126001738		0.0721558	0.0662984	0.0781331		0.141	0.133	0.15	11.3	0.203378		0.152942	0.133413	0.172471		0.155	0.145984	0.164016		0.0759	0.0690204	0.0827796
ADD1	P35611	OID30655	3	55814971	57831748		0.00322224	0.00193402	0.00461707		0.00325	0.00206	0.00463	1.2	0.369973		0.002964	0.00084328	0.00508472		0.0036	0.0011696	0.0060304		0.00226	-1.36e-05	0.0045336
ADD1	P35611	OID30655	4	1501951	4512174		0.0107857	0.00855724	0.0132744		0.0121	0.00962	0.0148	2.94	0.203977		0.012942	0.0087476	0.0171364		0.0144	0.0102644	0.0185356		0.00862	0.004896	0.012344
ADD1	P35611	OID30655	10	108685473	111260059		0.00448402	0.00290892	0.00614673		0.00581	0.00418	0.00774	2.63	0.117582		0.006012	0.00325624	0.00876776		0.00945	0.0062748	0.0126252		0.00893	0.005794	0.012066
GAS6	Q14393	OID20318	6	25500000	34000000		0.00137132	0.000623248	0.00233257		0.00321	0.00201	0.00462	3.16	0.192085		0.004342	0.00171168	0.00697232		0.0164	0.006502	0.026298		0.011	0.0012	0.0208
WASL	O00401	OID30467	2	202826815	204930034		0.00177451	0.000895998	0.00282612		0.00181	0.000925	0.00293	1.26	0.415126		0.001605	6.64e-05	0.0031436		0.00187	-0.0004036	0.0041436		0.00115	-0.0010256	0.0033256
CD99L2	Q8TCZ2	OID21122	2	19952479	22014672		0.0014787	0.000686237	0.00248827		0.0015	0.000695	0.00253	1.19	0.204818		0.001579	0.0001286	0.0030294		0.000192	-0.0020424	0.0024264		0.00108	-0.001272	0.003432
CD99L2	Q8TCZ2	OID21122	3	122123409	124123409		0.000758202	0.000234324	0.00148536		0.000823	0.000273	0.00159	1.29	0.246636		0.002228	0.00029152	0.00416448		0.00274	0.0003096	0.0051704		0.000946	-0.0012688	0.0031608
CD99L2	Q8TCZ2	OID21122	4	153568456	155568456		0.000267561	3.15091e-05	0.000691499		0.00028	3.79e-05	0.000712	1.03	0.154799		0.000608	-0.0006072	0.0018232		-0.00194	-0.0039196	3.96e-05		0.000613	-0.0016998	0.0029258
CD99L2	Q8TCZ2	OID21122	6	159706469	161706469		0.000270884	3.72913e-05	0.000704143		0.000282	3.75e-05	0.00072	1.03	0.126256		0.000686	-0.00069776	0.00206976		-0.000111	-0.002365	0.002143		0.00029	-0.0020228	0.0026028
CD99L2	Q8TCZ2	OID21122	7	34626657	36713822		0.00157934	0.000764538	0.0025833		0.00163	0.000822	0.00264	1.28	0.352119		0.002525	0.00062772	0.00442228		0.00089	-0.0014228	0.0032028		0.00176	-0.0006508	0.0041708
CD99L2	Q8TCZ2	OID21122	10	62144311	64597678		0.0015839	0.000756926	0.00262606		0.00177	0.000894	0.00284	1.51	0.387991		0.001871	0.00032848	0.00341352		0.00142	-0.0008732	0.0037132		0.00117	-0.001084	0.003424
CD99L2	Q8TCZ2	OID21122	11	60770057	62910007		0.00781625	0.00592639	0.00999197		0.00789	0.00592	0.0101	1.3	0.312212		0.005496	0.00301464	0.00797736		0.0077	0.0046228	0.0107772		0.00777	0.0046928	0.0108472
CD99L2	Q8TCZ2	OID21122	17	64694179	67651052		0.0151594	0.0124882	0.0179249		0.0152	0.0124	0.0181	1.18	0.0373338		0.013889	0.00969852	0.0180795		0.0131	0.0093172	0.0168828		0.0083	0.00487	0.01173
CD99L2	Q8TCZ2	OID21122	19	43879418	45924977		0.00249867	0.00148608	0.0036891		0.00403	0.0027	0.00564	2.29	0.120385		0.004663	0.00219732	0.00712868		0.0041	0.0011404	0.0070596		0.00421	0.0012504	0.0071696
TNFRSF1A	P19438	OID21155	6	25500000	34000000		0.00124993	0.000540618	0.00219479		0.00205	0.00112	0.00321	2.14	0.352059		0.002638	0.00054276	0.00473324		0.0223	0.0122256	0.0323744		0.00812	-0.00168	0.01792
PVR	P15151	OID21011	7	72432411	74637727		0.00136037	0.000608993	0.00230139		0.00149	0.00069	0.00247	1.41	0.11468		0.00159	0.00017096	0.00300904		0.000849	-0.00108944	0.00278744		0.00125	-0.0007492	0.0032492
PVR	P15151	OID21011	17	6203059	8203059		0.000312146	3.97949e-05	0.000791316		0.000374	7.07e-05	0.000878	1.12	0.169094		0.002816	0.0005914	0.0050406		0.00201	-0.000832	0.004852		0.00226	-0.0006212	0.0051412
PVR	P15151	OID21011	19	42777326	46187791		0.220973	0.211655	0.230588		0.376	0.364	0.388	10.4	0.16099		0.357537	0.328876	0.386198		0.408	0.396005	0.419995		0.234	0.223514	0.244486
IL1R1	P14778	OID21116	1	219800832	221862043		0.00277699	0.00163775	0.00416575		0.0028	0.00163	0.00406	1.22	0.100534		0.002056	0.00037432	0.00373768		0.000917	-0.0011802	0.0030142		0.00193	-0.0003044	0.0041644
IL1R1	P14778	OID21116	2	61364985	63391824		0.00139139	0.000647777	0.00248028		0.00152	0.000722	0.00255	1.5	0.20599		0.002497	0.00058992	0.00440408		0.00297	0.000814	0.005126		0.00223	0.000172	0.004288
IL1R1	P14778	OID21116	2	100671373	103623529		0.0132636	0.0107132	0.0159588		0.0316	0.0275	0.0359	8.78	0.213757		0.026045	0.01933	0.03276		0.0354	0.030402	0.040398		0.0275	0.0229528	0.0320472
IL1R1	P14778	OID21116	2	111825205	114163792		0.00986173	0.00768958	0.0124404		0.017	0.0141	0.02	4.29	0.379679		0.015517	0.0104445	0.0205895		0.0207	0.0167408	0.0246592		0.0169	0.0132152	0.0205848
IL1R1	P14778	OID21116	3	97329132	100556793		0.0441376	0.0395042	0.0491612		0.0447	0.04	0.0496	2.1	0.273856		0.032152	0.0242238	0.0400802		0.0623	0.0561064	0.0684936		0.0494	0.0437552	0.0550448
IL1R1	P14778	OID21116	4	54440988	56440988		0.00105028	0.000400615	0.00197558		0.00108	0.000418	0.00192	1.22	0.257364		0.001212	-0.00025604	0.00268004		0.00151	-0.000842	0.003862		0.00171	-0.0006616	0.0040816
IL1R1	P14778	OID21116	8	8323885	10326721		0.0012081	0.000507695	0.00211441		0.00139	0.000633	0.00237	1.56	0.143384		0.001722	-4.788e-05	0.00349188		0.00181	-0.0008752	0.0044952		0.00057	-0.001978	0.003118
IL1R1	P14778	OID21116	9	132188742	134523026		0.0047343	0.00322402	0.00643934		0.00724	0.00538	0.00934	2.26	0.125841		0.007941	0.0048344	0.0110476		0.00912	0.0053372	0.0129028		0.00624	0.0026728	0.0098072
IL1R1	P14778	OID21116	10	16803996	18847614		0.00193114	0.00103553	0.00304821		0.00462	0.00312	0.0063	4.04	0.205886		0.006724	0.00376244	0.00968556		0.00753	0.0044332	0.0106268		0.00548	0.0025792	0.0083808
IL1R1	P14778	OID21116	14	93371805	95397299		0.00231543	0.00131168	0.00355148		0.00236	0.00136	0.00361	1.25	0.0329635		0.003551	0.00106768	0.00603432		0.00472	0.0016036	0.0078364		0.00139	-0.0014128	0.0041928
IL1R1	P14778	OID21116	17	6085977	8308464		0.0010764	0.000400474	0.00193353		0.00147	0.000692	0.00245	1.89	0.162468		0.002611	0.00045108	0.00477092		0.00254	-0.0005372	0.0056172		0.00136	-0.0016192	0.0043392
IL1R1	P14778	OID21116	17	77361297	79413728		0.00269773	0.00152758	0.00404392		0.00285	0.00172	0.00414	1.47	0.358995		0.004848	0.0021628	0.0075332		0.00246	-0.00097	0.00589		0.00334	-0.0001684	0.0068484
IL1R1	P14778	OID21116	21	40088754	42283724		0.00340103	0.00217233	0.00496154		0.00701	0.00518	0.00906	4.27	0.199607		0.008417	0.00508108	0.0117529		0.00643	0.0027256	0.0101344		0.00594	0.0022748	0.0096052
EBI3_IL27	Q14213_Q8NEV9	OID21389	1	108272258	110279544		0.00194477	0.00102796	0.00305132		0.00201	0.00106	0.00316	1.29	0.208577		0.002892	0.00099472	0.00478928		0.00329	0.0006636	0.0059164		0.00225	-0.0002588	0.0047588
EBI3_IL27	Q14213_Q8NEV9	OID21389	2	109853239	111853239		0.001182	0.00047061	0.00211441		0.00124	0.000556	0.00214	1.31	0.183317		0.002292	0.0003712	0.0042128		0.00312	0.000964	0.005276		0.00152	-0.00042628	0.00346628
EBI3_IL27	Q14213_Q8NEV9	OID21389	2	133093515	135338799		0.00737965	0.00551325	0.00947415		0.0107	0.00829	0.0132	3.71	0.154882		0.010184	0.00634632	0.0140217		0.0119	0.0086268	0.0151732		0.00878	0.0057812	0.0117788
EBI3_IL27	Q14213_Q8NEV9	OID21389	3	11230418	13230418		0.000856249	0.000285446	0.00158573		0.000958	0.000354	0.00179	1.37	0.344856		0.001315	-0.00020988	0.00283988		0.000399	-0.0019138	0.0027118		0.000634	-0.001718	0.002986
EBI3_IL27	Q14213_Q8NEV9	OID21389	3	185015918	187106215		0.00131667	0.000562023	0.00226772		0.00167	0.000854	0.0027	1.83	0.119141		0.003464	0.00117472	0.00575328		0.00392	0.0010192	0.0068208		0.00211	-0.0006144	0.0048344
EBI3_IL27	Q14213_Q8NEV9	OID21389	3	193316709	195363766		0.00708929	0.00525239	0.00913176		0.00978	0.00759	0.0122	2.87	0.203307		0.011606	0.00771736	0.0154946		0.0114	0.0076368	0.0151632		0.00748	0.0040108	0.0109492
EBI3_IL27	Q14213_Q8NEV9	OID21389	4	37706734	39905330		0.00402865	0.00270298	0.00572341		0.00413	0.00275	0.00573	1.4	0.206111		0.004408	0.00213636	0.00667964		0.00594	0.0029804	0.0088996		0.00498	0.0021184	0.0078416
EBI3_IL27	Q14213_Q8NEV9	OID21389	7	29463664	31472178		0.00117146	0.000495253	0.00209017		0.00135	0.000604	0.0023	1.56	0.344632		0.002395	0.00050948	0.00428052		0.00257	2.4e-06	0.0051376		0.00139	-0.0010404	0.0038204
EBI3_IL27	Q14213_Q8NEV9	OID21389	7	127722298	129736846		0.00163493	0.000773957	0.00277553		0.00219	0.0012	0.00335	2.17	0.310569		0.00226	0.00054304	0.00397696		0.00127	-0.0009448	0.0034848		0.00158	-0.000674	0.003834
EBI3_IL27	Q14213_Q8NEV9	OID21389	9	116699682	118713324		0.00170934	0.000902755	0.00280609		0.00175	0.000917	0.00283	1.25	0.0749432		0.00228	0.00040428	0.00415572		0.00183	-0.0005808	0.0042408		0.00137	-0.000982	0.003722
EBI3_IL27	Q14213_Q8NEV9	OID21389	10	98726887	101331167		0.0197406	0.01637	0.0231117		0.0314	0.0275	0.0355	3.41	0.156664		0.027433	0.0204397	0.0344263		0.0377	0.0326432	0.0427568		0.0302	0.0255352	0.0348648
EBI3_IL27	Q14213_Q8NEV9	OID21389	11	121630138	123682431		0.00151083	0.00071992	0.0024727		0.00158	0.000755	0.00258	1.33	0.35078		0.002494	0.00049088	0.00449712		0.00285	8.64e-05	0.0056136		0.00152	-0.0011064	0.0041464
EBI3_IL27	Q14213_Q8NEV9	OID21389	12	28241652	30391909		0.00145493	0.000628994	0.0023794		0.00148	0.000698	0.00249	1.2	0.214982		0.001386	-0.00014476	0.00291676		0.000804	-0.0014696	0.0030776		0.000929	-0.0013642	0.0032222
EBI3_IL27	Q14213_Q8NEV9	OID21389	12	55994202	58080769		0.00142483	0.000652732	0.00234652		0.00182	0.000958	0.0029	1.78	0.0937342		0.001714	0.00014208	0.00328592		-9.33e-06	-0.00202813	0.00200947		0.00107	-0.0011056	0.0032456
EBI3_IL27	Q14213_Q8NEV9	OID21389	12	109988811	113530465		0.00357662	0.00230917	0.00506417		0.00376	0.00244	0.00526	1.56	0.387623		0.005114	0.0024484	0.0077796		0.00651	0.0034916	0.0095284		0.00433	0.0015076	0.0071524
EBI3_IL27	Q14213_Q8NEV9	OID21389	16	27471740	29620967		0.00207469	0.00113496	0.00323555		0.00261	0.00153	0.00391	2.08	0.258504		0.003227	0.00108276	0.00537124		0.00322	0.0009268	0.0055132		0.00274	0.0005056	0.0049744
EBI3_IL27	Q14213_Q8NEV9	OID21389	17	6051979	8308464		0.0032999	0.00210993	0.00478778		0.00406	0.00267	0.00558	2.26	0.269538		0.005894	0.003101	0.008687		0.00679	0.0033404	0.0102396		0.00455	0.0012964	0.0078036
EBI3_IL27	Q14213_Q8NEV9	OID21389	17	27189182	29415105		0.00546446	0.00390367	0.0073198		0.00553	0.00396	0.00727	1.29	0.424079		0.004653	0.00231472	0.00699128		0.00727	0.0044476	0.0100924		0.00649	0.003746	0.009234
EBI3_IL27	Q14213_Q8NEV9	OID21389	19	3173284	5461797		0.0791022	0.0732413	0.0859541		0.0855	0.079	0.0922	3.79	0.196902		0.05149	0.0426092	0.0603708		0.0925	0.0850716	0.0999284		0.078	0.071042	0.084958
EBI3_IL27	Q14213_Q8NEV9	OID21389	19	11386120	13407485		0.00312747	0.00203019	0.00470843		0.00316	0.00194	0.00458	1.21	0.223382		0.002855	0.00088324	0.00482676		0.00346	0.0009708	0.0059492		0.00241	3.84e-05	0.0047816
EBI3_IL27	Q14213_Q8NEV9	OID21389	20	34449281	36936572		0.00272437	0.00157742	0.00395253		0.00276	0.00167	0.00412	1.24	0.128272		0.002291	0.00060344	0.00397856		0.003	0.000648	0.005352		0.00297	0.000618	0.005322
HSD11B1	P28845	OID20575	1	183702964	185895998		0.00221087	0.0012517	0.00338382		0.00356	0.00229	0.00511	2.36	0.0393047		0.003789	0.00145464	0.00612336		0.0063	0.0035756	0.0090244		0.00376	0.00131	0.00621
HSD11B1	P28845	OID20575	1	195553764	198333587		0.00761984	0.00566403	0.00994981		0.00775	0.00577	0.00989	1.47	0.188104		0.005249	0.0028284	0.0076696		0.00672	0.0038388	0.0096012		0.00764	0.0046608	0.0106192
HSD11B1	P28845	OID20575	8	8310636	10382591		0.00523783	0.00354893	0.007037		0.00531	0.00372	0.00706	1.31	0.0978782		0.005469	0.0027838	0.0081542		0.00609	0.0029344	0.0092456		0.00575	0.0026336	0.0088664
HSD11B1	P28845	OID20575	11	60774534	62856709		0.00242925	0.00137209	0.00370738		0.00247	0.00144	0.00371	1.23	0.323735		0.002035	0.00054344	0.00352656		0.00109	-0.0012816	0.0034616		0.00192	-0.0005496	0.0043896
HSD11B1	P28845	OID20575	11	74734293	76857488		0.00160139	0.000754245	0.00263454		0.00245	0.00141	0.00367	2.26	0.290874		0.00358	0.001326	0.005834		0.0046	0.0018952	0.0073048		0.00256	7.08e-05	0.0050492
HSD11B1	P28845	OID20575	11	115804575	118224645		0.00199576	0.00105795	0.00312543		0.00374	0.00243	0.00528	3.28	0.0901827		0.004719	0.00225528	0.00718272		0.00565	0.002318	0.008982		0.00352	0.0003644	0.0066756
HSD11B1	P28845	OID20575	14	93006387	95459937		0.0177698	0.0148103	0.0208786		0.0225	0.0191	0.0263	2.3	0.0452077		0.023168	0.0174526	0.0288834		0.0318	0.0267432	0.0368568		0.0166	0.0124252	0.0207748
HSD11B1	P28845	OID20575	16	55953457	57953457		0.00114409	0.000470535	0.00202103		0.00149	0.000709	0.00249	1.75	0.263965		0.003199	0.00104692	0.00535108		0.00279	-9.12e-05	0.0056712		0.00266	-0.0002016	0.0055216
HSD11B1	P28845	OID20575	17	45111701	47259631		0.00116072	0.000478535	0.00206342		0.00127	0.000548	0.00219	1.38	0.218246		0.001927	0.00010028	0.00375372		0.00163	-0.0004868	0.0037468		0.00251	0.0002952	0.0047248
HSD11B1	P28845	OID20575	17	64694179	67382324		0.0121542	0.00964086	0.0148439		0.0125	0.00991	0.0151	1.71	0.0473987		0.015067	0.0105629	0.0195711		0.0142	0.0104368	0.0179632		0.00782	0.0045664	0.0110736
HSD11B1	P28845	OID20575	19	17999613	20689480		0.00803233	0.00598215	0.0102236		0.00835	0.00627	0.0106	1.68	0.0715478		0.007279	0.00421356	0.0103444		0.00984	0.006508	0.013172		0.00749	0.0043736	0.0106064
HSD11B1	P28845	OID20575	19	57495143	59577941		0.00198719	0.00108427	0.00314908		0.00202	0.00109	0.00318	1.23	0.188828		0.001884	0.00040028	0.00336772		0.000711	-0.00123332	0.00265532		0.00177	-0.0003272	0.0038672
AFAP1	Q8N556	OID30569	6	25500000	34000000		0.000568262	0.000136816	0.00121508		0.000832	0.000289	0.00159	1.44	0.217876		0.002724	0.000568	0.00488		0.0102	0.0002236	0.0201764		0.00483	-0.0050288	0.0146888
ARL2BP	Q9Y2Y0	OID30121	3	55814971	57908042		0.00639208	0.00473581	0.00831331		0.00721	0.00532	0.00936	2.41	0.306359		0.008038	0.00445708	0.0116189		0.0086	0.0056012	0.0115988		0.00694	0.0041176	0.0097624
ARL2BP	Q9Y2Y0	OID30121	9	124149020	126225962		0.00167516	0.000828707	0.00273664		0.00172	0.000861	0.00281	1.26	0.154518		0.001856	0.00028016	0.00343184		0.00215	-2.56e-05	0.0043256		0.0012	-0.000858	0.003258
ARL2BP	Q9Y2Y0	OID30121	16	56067057	58567640		0.0390803	0.0349582	0.043926		0.0391	0.0347	0.0439	1.22	0.0454429		0.041131	0.0330127	0.0492493		0.0427	0.0369964	0.0484036		0.0103	0.006478	0.014122
CERT	Q9Y5P4	OID20857	3	55814971	57846416		0.0040243	0.00262564	0.00570762		0.00407	0.00266	0.00576	1.27	0.36726		0.004358	0.00172572	0.00699028		0.00512	0.0024936	0.0077464		0.00323	0.0008192	0.0056408
CERT	Q9Y5P4	OID20857	5	74367398	76623031		0.00161786	0.000802159	0.00262116		0.00167	0.000794	0.00273	1.28	0.0901619		0.001542	-9.264e-05	0.00317664		0.00156	-0.0010076	0.0041276		0.000852	-0.0016372	0.0033412
CERT	Q9Y5P4	OID20857	7	105698017	107733272		0.00168756	0.000846157	0.00275755		0.00175	0.000875	0.00285	1.27	0.409368		0.002114	0.00035196	0.00387604		-0.000217	-0.0025102	0.0020762		0.00123	-0.0012396	0.0036996
CERT	Q9Y5P4	OID20857	12	53298277	55342686		0.00154461	0.000724919	0.00253368		0.0016	0.000766	0.00268	1.3	0.400765		0.002343	0.00044376	0.00424224		0.00317	0.000622	0.005718		0.00148	-0.000872	0.003832
ANGPT2	O15123	OID21463	4	101080492	103361960		0.00178133	0.000882086	0.00291193		0.00218	0.00121	0.00337	1.9	0.0734486		0.003621	0.00137092	0.00587108		0.00433	0.00188	0.00678		0.00392	0.0015092	0.0063308
ANGPT2	O15123	OID21463	8	5366474	7542079		0.0111261	0.00888396	0.0136029		0.0242	0.0207	0.0278	7.5	0.225786		0.031367	0.0244933	0.0382407		0.0345	0.029306	0.039694		0.0167	0.0125056	0.0208944
ANGPT2	O15123	OID21463	8	8314085	10329732		0.00222735	0.00124891	0.00340454		0.00226	0.00125	0.00349	1.23	0.103121		0.002584	0.0006534	0.0045146		0.00165	-0.0010156	0.0043156		0.00176	-0.0009252	0.0044452
ANGPT2	O15123	OID21463	9	132188742	134474633		0.00546206	0.0038949	0.00734447		0.00906	0.00695	0.0114	2.28	0.131693		0.00939	0.00604624	0.0127338		0.01	0.0061976	0.0138024		0.00775	0.004124	0.011376
ANGPT2	O15123	OID21463	11	125396770	127457399		0.00149567	0.000701475	0.00248435		0.00425	0.00283	0.00591	4.06	0.166954		0.005518	0.00264072	0.00839528		0.00647	0.0034124	0.0095276		0.00235	-0.0003156	0.0050156
ANGPT2	O15123	OID21463	17	6064853	8336922		0.00316832	0.00200392	0.0045204		0.00326	0.00202	0.00464	1.4	0.189292		0.00477	0.00213184	0.00740816		0.00503	0.0017372	0.0083228		0.00372	0.0005448	0.0068952
PCDHB15	Q9Y5E8	OID31377	6	25500000	34000000		0.00134652	0.000586825	0.00228294		0.00175	0.000888	0.00281	1.76	0.223269		0.003928	0.00145252	0.00640348		0.00959	-0.0001904	0.0193704		0.00617	-0.0035516	0.0158916
GSAP	A4D1B5	OID21173	10	97362128	99435373		0.00161371	0.000781298	0.00270867		0.00174	0.000877	0.00282	1.42	0.102664		0.00294	0.00080948	0.00507052		0.00226	-0.0001312	0.0046512		0.00253	0.0001192	0.0049408
ADAMTSL5	Q6ZMM2	OID30355	14	71864725	74579515		0.00755662	0.00570141	0.00989177		0.00963	0.00744	0.012	3.08	0.110547		0.008299	0.00504148	0.0115565		0.00972	0.0063096	0.0131304		0.00866	0.0053476	0.0119724
ADAMTSL5	Q6ZMM2	OID30355	19	359512	2587454		0.0569015	0.0515585	0.0625615		0.077	0.0709	0.0833	11.1	0.172646		0.100031	0.0859837	0.114078		0.0959	0.0881972	0.103603		0.0376	0.0320336	0.0431664
GOLM2	Q6P4E1	OID21044	1	198007363	200043349		0.00106381	0.000395103	0.0018726		0.00124	0.000556	0.00213	1.53	0.198249		0.001809	0.00022728	0.00339072		0.00188	-0.0001584	0.0039184		0.00157	-0.0004292	0.0035692
GOLM2	Q6P4E1	OID21044	3	167082114	169105315		0.00106502	0.000404646	0.00186947		0.0011	0.000457	0.00198	1.24	0.357419		0.001661	-6.96e-06	0.00332896		0.000813	-0.0012058	0.0028318		0.00149	-0.0006072	0.0035872
GOLM2	Q6P4E1	OID21044	4	101005766	103276925		0.00180577	0.000908763	0.00291		0.0019	0.000952	0.00303	1.4	0.103367		0.002613	0.00069808	0.00452792		0.00443	0.0019408	0.0069192		0.00272	0.0004464	0.0049936
GOLM2	Q6P4E1	OID21044	6	157585341	159630076		0.000270589	3.35659e-05	0.000704764		0.000318	5.31e-05	0.000776	1.09	0.241796		0.002027	9.052e-05	0.00396348		0.00306	0.0003944	0.0057256		0.00109	-0.00136	0.00354
GOLM2	Q6P4E1	OID21044	9	132165599	134519040		0.0215892	0.0183158	0.0251397		0.0267	0.023	0.0305	2.67	0.162714		0.018809	0.0140854	0.0235326		0.0288	0.0238216	0.0337784		0.0255	0.020698	0.030302
GOLM2	Q6P4E1	OID21044	11	115655013	118315790		0.0155026	0.0128889	0.0186056		0.0172	0.0143	0.0205	2.47	0.161753		0.012159	0.00846244	0.0158556		0.0202	0.01579	0.02461		0.0168	0.0126056	0.0209944
GOLM2	Q6P4E1	OID21044	12	88287628	91047021		0.0157019	0.0129636	0.0187776		0.0169	0.0141	0.0201	2.18	0.256925		0.011117	0.0075008	0.0147332		0.0149	0.0113328	0.0184672		0.0159	0.0122544	0.0195456
GOLM2	Q6P4E1	OID21044	15	43378276	45378276		0.00109127	0.000449968	0.00187907		0.00132	0.000587	0.00224	1.74	0.120426		0.002644	0.0006546	0.0046334		0.00402	0.0017464	0.0062936		0.00173	-0.0002496	0.0037096
GOLM2	Q6P4E1	OID21044	17	67976908	70428367		0.00257859	0.00154091	0.00390316		0.00265	0.00157	0.00394	1.35	0.0445894		0.003343	0.00113016	0.00555584		0.00499	0.00205	0.00793		0.00229	-0.0003952	0.0049752
ACOX1	Q15067	OID20124	17	74831124	76958321		0.0025445	0.00147849	0.00385575		0.00262	0.00154	0.00391	1.34	0.308039		0.00316	0.00125488	0.00506512		0.00288	0.0001164	0.0056436		0.00306	0.0002768	0.0058432
SCARB2	Q14108	OID20943	6	25500000	34000000		0.00153023	0.00070574	0.00254357		0.00169	0.000837	0.00278	1.42	0.157637		0.00286	0.00059816	0.00512184		0.0199	0.0096296	0.0301704		0.00348	-0.0064572	0.0134172
CEND1	Q8N111	OID30821	19	43906745	45921257		0.00164616	0.000787427	0.00269245		0.00171	0.000849	0.00277	1.28	0.149262		0.002236	0.00029952	0.00417248		-0.000301	-0.002849	0.002247		0.00197	-0.0008328	0.0047728
FCGR2B	P31994	OID21215	1	160009619	162994000		0.10515	0.0979281	0.112572		0.129	0.121	0.137	9.37	0.166356		0.113836	0.0975974	0.130075		0.137	0.12818	0.14582		0.0833	0.0759892	0.0906108
FCGR2B	P31994	OID21215	4	143121097	145122057		0.00111131	0.000439581	0.00197064		0.0013	0.000567	0.00228	1.52	0.307924		0.001486	7.284e-05	0.00289916		0.00121	-0.0009264	0.0033464		0.00149	-0.0006856	0.0036656
FCGR2B	P31994	OID21215	9	132166877	134517594		0.0145538	0.0118299	0.0176403		0.0171	0.0142	0.0204	2.28	0.196665		0.013021	0.0092284	0.0168136		0.019	0.0144724	0.0235276		0.017	0.01259	0.02141
FCGR2B	P31994	OID21215	20	2706494	4727076		0.00177247	0.000878912	0.00302038		0.00223	0.00123	0.00343	1.93	0.0626905		0.002422	0.00022484	0.00461916		0.00447	0.0014516	0.0074884		0.00103	-0.0016552	0.0037152
IDO1	P14902	OID31050	6	115430023	117633099		0.00232942	0.00130993	0.00351172		0.00249	0.00144	0.00374	1.53	0.328424		0.003268	0.0012296	0.0053064		0.00513	0.002582	0.007678		0.00448	0.0019908	0.0069692
IDO1	P14902	OID31050	8	37962845	41092969		0.0335554	0.0292067	0.0375599		0.0507	0.0456	0.0559	5.13	0.276086		0.040897	0.0323828	0.0494112		0.0604	0.0542456	0.0665544		0.0408	0.035508	0.046092
IDO1	P14902	OID31050	9	92132358	94146696		0.00176327	0.000848677	0.00279226		0.00181	0.000936	0.00291	1.28	0.439871		0.001957	0.00037724	0.00353676		0.00109	-0.0010072	0.0031872		0.00156	-0.000596	0.003716
IDO1	P14902	OID31050	11	127190534	129190534		0.00113423	0.000436343	0.00202777		0.00116	0.000499	0.00208	1.23	0.270871		0.000945	-0.00061516	0.00250516		-0.00048	-0.0026948	0.0017348		0.00092	-0.0014712	0.0033112
IDO1	P14902	OID31050	12	109907803	113781063		0.00810041	0.00613389	0.0102494		0.00818	0.00621	0.0104	1.32	0.435755		0.005142	0.00272924	0.00755476		0.00939	0.00596	0.01282		0.00747	0.0041968	0.0107432
IDO1	P14902	OID31050	19	52816370	54836078		0.00230125	0.00129993	0.00356747		0.00378	0.00247	0.00529	2.97	0.207219		0.004222	0.0016642	0.0067798		0.00312	-0.000212	0.006452		0.00393	0.0005392	0.0073208
CD84	Q9UIB8	OID20607	1	159500896	161642238		0.00755214	0.00563971	0.00973349		0.00767	0.00578	0.00977	1.46	0.0933116		0.01035	0.00663188	0.0140681		0.0106	0.0070916	0.0141084		0.00691	0.0036956	0.0101244
CD84	Q9UIB8	OID20607	1	246549001	248559286		0.00152768	0.000713319	0.00259378		0.00157	0.000757	0.00259	1.25	0.0796516		0.002375	0.00042676	0.00432324		0.00259	2.8e-06	0.0051772		0.00187	-0.0006388	0.0043788
CD84	Q9UIB8	OID20607	3	55814971	57867264		0.00357422	0.00231819	0.00509703		0.00359	0.00227	0.00507	1.19	0.37198		0.003948	0.00152544	0.00637056		0.00452	0.0020112	0.0070288		0.003	0.0006676	0.0053324
CD84	Q9UIB8	OID20607	5	87884379	89884379		0.0010094	0.000381994	0.00180455		0.00146	0.000704	0.00245	1.99	0.170727		0.001908	0.0002126	0.0036034		0.00252	0.0004424	0.0045976		0.00127	-0.00063708	0.00317708
CD84	Q9UIB8	OID20607	6	134081201	136189970		0.00203914	0.00108092	0.00321894		0.00252	0.00146	0.00381	1.99	0.228676		0.003932	0.00169956	0.00616444		0.00417	0.0014848	0.0068552		0.00342	0.0008132	0.0060268
CD84	Q9UIB8	OID20607	8	104500600	106580979		0.0029015	0.00172832	0.00428907		0.00295	0.00175	0.00433	1.29	0.261144		0.003332	0.0012348	0.0054292		0.00437	0.0018808	0.0068592		0.00343	0.0010584	0.0058016
CD84	Q9UIB8	OID20607	9	3743973	5858749		0.00247535	0.00142206	0.00373464		0.0038	0.0025	0.00529	2.58	0.38644		0.007716	0.00452316	0.0109088		0.00715	0.0037396	0.0105604		0.00513	0.0018764	0.0083836
CD84	Q9UIB8	OID20607	10	62114994	64640592		0.00359212	0.00228263	0.00515692		0.00365	0.00235	0.0052	1.3	0.383151		0.003344	0.00136832	0.00531968		0.00423	0.0016036	0.0068564		0.00337	0.0008416	0.0058984
CD84	Q9UIB8	OID20607	12	110270654	113468611		0.00326238	0.00206449	0.00465431		0.00332	0.00213	0.00479	1.31	0.429651		0.003186	0.00120444	0.00516756		0.00456	0.0017964	0.0073236		0.00435	0.001606	0.007094
CD84	Q9UIB8	OID20607	14	101890912	104131983		0.018143	0.0149935	0.0213845		0.0182	0.0152	0.0214	1.29	0.237704		0.016697	0.0114697	0.0219243		0.0198	0.0158604	0.0237396		0.0181	0.014278	0.021922
CD84	Q9UIB8	OID20607	19	44232745	46312566		0.00370703	0.00239363	0.00520956		0.00421	0.00284	0.00585	1.95	0.266121		0.004597	0.00208624	0.00710776		0.00463	0.0015724	0.0076876		0.00369	0.0007108	0.0066692
KIR2DS4	P43632	OID31432	6	25500000	34000000		0.00121801	0.000511991	0.0021343		0.00155	0.000753	0.00257	1.68	0.283086		0.00265	0.00061944	0.00468056		-0.000397	-0.0099814	0.0091874		0.00308	-0.0065632	0.0127232
DSG3	P32926	OID21460	1	7144536	9209902		0.000514272	0.000108945	0.001091		0.000783	0.000265	0.00148	1.49	0.0647648		0.001815	-8.816e-05	0.00371816		0.000845	-0.001507	0.003197		0.000586	-0.0017464	0.0029184
DSG3	P32926	OID21460	1	150790858	153949110		0.00134339	0.000582654	0.00231297		0.00249	0.00144	0.00375	2.79	0.089059		0.003662	0.0014276	0.0058964		0.00425	0.0012512	0.0072488		0.00364	0.0007	0.00658
DSG3	P32926	OID21460	2	26325171	28780749		0.00300185	0.00188563	0.00434695		0.00302	0.00178	0.00431	1.17	0.368875		0.002085	0.00055424	0.00361576		0.00103	-0.0013612	0.0034212		0.00192	-0.0005692	0.0044092
DSG3	P32926	OID21460	3	180793894	182802378		0.00222444	0.00129218	0.00333809		0.00293	0.00182	0.00431	2.22	0.230078		0.004423	0.00191812	0.00692788		0.00453	0.0020212	0.0070388		0.00291	0.0005972	0.0052228
DSG3	P32926	OID21460	4	100759884	103467284		0.00380084	0.00253932	0.00537995		0.00387	0.00249	0.00541	1.36	0.0884591		0.004911	0.00234144	0.00748056		0.00784	0.0048804	0.0107996		0.00599	0.0032068	0.0087732
DSG3	P32926	OID21460	10	51516783	53575061		0.00235075	0.00135274	0.00353824		0.00269	0.00156	0.00398	1.72	0.157307		0.003038	0.00091924	0.00515676		0.0034	0.0007344	0.0060656		0.00255	-1.76e-05	0.0051176
DSG3	P32926	OID21460	11	125356768	127384123		0.00115229	0.000432324	0.00198168		0.0014	0.000624	0.00237	1.66	0.311981		0.002964	0.0008178	0.0051102		0.00367	0.0008672	0.0064728		0.00208	-0.000566	0.004726
DSG3	P32926	OID21460	12	0	1596984		0.00266098	0.00156292	0.00392076		0.00837	0.0063	0.0107	5.22	0.103892		0.009348	0.00560048	0.0130955		0.0106	0.0072876	0.0139124		0.00408	0.0013752	0.0067848
DSG3	P32926	OID21460	12	88315280	91786242		0.019015	0.0159002	0.022515		0.0221	0.0188	0.0257	4.51	0.243651		0.020174	0.0147272	0.0256208		0.0234	0.019088	0.027712		0.0176	0.0136604	0.0215396
DSG3	P32926	OID21460	16	88819716	90826967		0.00114774	0.000467238	0.00200915		0.00268	0.00158	0.00399	2.68	0.108548		0.003603	0.00118828	0.00601772		0.0048	0.0021344	0.0074656		0.0021	-0.000252	0.004452
DSG3	P32926	OID21460	17	6085977	8308464		0.00241902	0.00136058	0.00351169		0.00282	0.00169	0.00413	1.8	0.171957		0.002828	0.0007994	0.0048566		0.00153	-0.0014296	0.0044896		0.00293	-0.0001668	0.0060268
DSG3	P32926	OID21460	18	30067436	32955270		0.0320095	0.0281112	0.0362117		0.0356	0.0312	0.0401	3.88	0.220446		0.028948	0.0223781	0.0355179		0.0463	0.0407924	0.0518076		0.0379	0.0327844	0.0430156
DSG3	P32926	OID21460	18	62258168	64258928		0.000236914	2.0641e-05	0.000650056		0.000478	0.000141	0.00102	1.32	0.199213		0.001887	-5.732e-05	0.00383132		0.00195	-0.0005588	0.0044588		0.00112	-0.0012908	0.0035308
DSG3	P32926	OID21460	19	34851310	36936840		0.00249435	0.00136127	0.00374744		0.00317	0.00195	0.00462	2.09	0.207594		0.00425	0.00153932	0.00696068		0.00551	0.0025504	0.0084696		0.00259	-7.56e-05	0.0052556
DSG3	P32926	OID21460	19	42454959	44590925		0.0028834	0.00177465	0.0042896		0.00292	0.00175	0.00426	1.26	0.432737		0.003792	0.00150076	0.00608324		0.00429	0.0015068	0.0070732		0.00301	0.000364	0.005656
APP	P05067	OID21070	1	155887720	157912167		0.00139903	0.000598166	0.00237572		0.00238	0.00136	0.00364	2.33	0.102672		0.004126	0.00170736	0.00654464		0.00315	0.0004452	0.0058548		0.00268	3.4e-05	0.005326
APP	P05067	OID21070	2	223010157	225015781		0.000985967	0.000382888	0.00179159		0.00104	0.000415	0.00188	1.29	0.210849		0.001218	-0.00032648	0.00276248		0.00107	-0.0011448	0.0032848		0.00104	-0.0011748	0.0032548
APP	P05067	OID21070	3	55814925	57846416		0.0048195	0.00325736	0.00656642		0.00489	0.00335	0.00656	1.33	0.352562		0.006241	0.0031148	0.0093672		0.00691	0.0041464	0.0096736		0.005	0.0024324	0.0075676
APP	P05067	OID21070	4	100806418	103000269		0.00278845	0.00162414	0.00421379		0.00362	0.00234	0.00509	2.38	0.19168		0.003518	0.00141884	0.00561716		0.00525	0.002702	0.007798		0.00399	0.0015792	0.0064008
APP	P05067	OID21070	5	131223506	133475490		0.00187154	0.000966333	0.0029425		0.00216	0.00117	0.00334	1.75	0.37072		0.002144	0.00043096	0.00385704		0.00247	0.0001964	0.0047436		0.00207	-0.0001644	0.0043044
APP	P05067	OID21070	6	69618570	71640051		0.00135868	0.000618395	0.00233424		0.0015	0.000712	0.0025	1.48	0.255661		0.001702	0.00011832	0.00328568		0.00303	0.0007172	0.0053428		0.00183	-0.0003456	0.0040056
APP	P05067	OID21070	7	79573850	81660086		0.002186	0.00122773	0.00340754		0.00253	0.00145	0.00379	1.73	0.302573		0.002864	0.0008746	0.0048534		0.00257	0.00012	0.00502		0.00186	-0.0005116	0.0042316
APP	P05067	OID21070	8	104500600	106580979		0.00342386	0.00216435	0.00486842		0.00345	0.00222	0.00492	1.24	0.26753		0.003269	0.00121296	0.00532504		0.00402	0.00157	0.00647		0.00358	0.0011888	0.0059712
APP	P05067	OID21070	9	95324935	97430637		0.00181302	0.000939036	0.00285291		0.0019	0.000976	0.00296	1.39	0.215961		0.002377	0.0005444	0.0042096		0.00139	-0.0008444	0.0036244		0.00199	-0.0003228	0.0043028
APP	P05067	OID21070	10	62063068	64640592		0.00526739	0.00369304	0.00702611		0.00529	0.00369	0.00711	1.21	0.385997		0.004247	0.00200672	0.00648728		0.00513	0.002386	0.007874		0.00506	0.002316	0.007804
APP	P05067	OID21070	10	68055237	70210422		0.00351295	0.00221561	0.00506055		0.00405	0.00268	0.00566	1.95	0.173582		0.003812	0.00164816	0.00597584		0.000703	-0.0019626	0.0033686		0.00347	0.00053	0.00641
APP	P05067	OID21070	14	69187041	71187041		0.00173675	0.000882943	0.00292707		0.00179	0.000918	0.00284	1.31	0.0513377		0.001626	-2.432e-05	0.00327632		0.00343	0.0009408	0.0059192		0.0013	-0.000954	0.003554
APP	P05067	OID21070	15	63849087	65914812		0.00171284	0.000835887	0.00280949		0.00195	0.00103	0.00307	1.65	0.128645		0.002567	0.00068148	0.00445252		0.00179	-0.0004052	0.0039852		0.00199	-0.0002248	0.0042048
APP	P05067	OID21070	16	80809681	82859290		0.00260403	0.00148725	0.00394387		0.00276	0.00161	0.00409	1.5	0.173078		0.005132	0.00226452	0.00799948		0.00728	0.003556	0.011004		0.00236	-0.000972	0.005692
APP	P05067	OID21070	19	53939094	56063539		0.00844743	0.00648058	0.0107375		0.00918	0.007	0.0115	2.17	0.194733		0.009724	0.00633516	0.0131128		0.00825	0.0043888	0.0121112		0.00922	0.0052804	0.0131596
APP	P05067	OID21070	20	18261036	20355133		0.00308547	0.00190657	0.00459482		0.00318	0.00198	0.00461	1.38	0.312606		0.003928	0.0017034	0.0061526		0.0027	-4.8e-06	0.0054048		0.00275	2.56e-05	0.0054744
APP	P05067	OID21070	21	25027211	27190786		0.00169896	0.000832874	0.00275479		0.0038	0.00244	0.00532	3.38	0.223089		0.005704	0.00291492	0.00849308		0.00691	0.0039112	0.0099088		0.0043	0.001556	0.007044
IFNGR1	P15260	OID20678	6	25500000	34000000		0.00196689	0.00106579	0.00314211		0.00343	0.00219	0.0049	2.41	0.19774		0.004966	0.00213576	0.00779624		0.0164	0.0064824	0.0263176		0.00882	-0.0009408	0.0185808
CELA3A	P09093	OID20298	6	25500000	34000000		0.00139384	0.00063138	0.00235652		0.00227	0.00128	0.00348	2.27	0.260455		0.00434	0.00168224	0.00699776		0.0167	0.0068412	0.0265588		0.00769	-0.0019924	0.0173724
RGS10	O43665	OID30999	5	131450759	133497907		0.00172376	0.000870681	0.00280125		0.00175	0.000866	0.00283	1.21	0.426994		0.00145	0.00019364	0.00270636		0.00178	-0.000376	0.003936		0.00178	-0.000376	0.003936
RGS10	O43665	OID30999	8	104566749	106578478		0.00173974	0.000881209	0.00287908		0.00177	0.000884	0.00283	1.23	0.267415		0.001502	-3.268e-05	0.00303668		0.00171	-0.0004264	0.0038464		0.00168	-0.0004564	0.0038164
FGF23	Q9GZV9	OID21411	2	188576728	190605809		0.0023222	0.00130623	0.00357677		0.00254	0.00148	0.00381	1.67	0.222497		0.00383	0.00151916	0.00614084		0.0028	0.0006244	0.0049756		0.00253	0.0003936	0.0046664
FGF23	Q9GZV9	OID21411	5	176355217	178397136		0.00235875	0.00135208	0.00360634		0.00274	0.00166	0.00405	1.82	0.28473		0.002893	0.00099572	0.00479028		0.00227	-0.0002192	0.0047592		0.00238	-0.0001288	0.0048888
FGF23	Q9GZV9	OID21411	9	132257521	134279871		0.00305465	0.00189495	0.00445109		0.00326	0.00204	0.00473	1.52	0.291839		0.003932	0.00163096	0.00623304		0.00328	0.0001636	0.0063964		0.00242	-0.000618	0.005458
FGF23	Q9GZV9	OID21411	12	3322668	5412498		0.00532769	0.00364988	0.00728856		0.00905	0.00702	0.0114	2.27	0.291503		0.009233	0.00578536	0.0126806		0.00928	0.0057128	0.0128472		0.00415	0.001014	0.007286
FGF23	Q9GZV9	OID21411	13	31910915	33934941		0.00191025	0.000995031	0.00300305		0.00285	0.0017	0.0042	2.24	0.262037		0.004499	0.00201764	0.00698036		0.00484	0.002194	0.007486		0.00296	0.0005296	0.0053904
FGF23	Q9GZV9	OID21411	20	53094975	55174247		0.00388891	0.00261076	0.00548666		0.00617	0.0045	0.00817	2.31	0.134384		0.007816	0.00456632	0.0110657		0.00722	0.0040056	0.0104344		0.00349	0.0006088	0.0063712
PDGFA	P04085	OID20313	1	155887720	157906143		0.00132003	0.000591815	0.00228215		0.00308	0.00191	0.00446	3.52	0.125945		0.004312	0.001911	0.006713		0.00311	0.0004444	0.0057756		0.00322	0.0005348	0.0059052
PDGFA	P04085	OID20313	1	246874908	248880489		0.00211341	0.00112584	0.00327309		0.00218	0.00123	0.0034	1.34	0.295023		0.004467	0.00176808	0.00716592		0.00529	0.0024676	0.0081124		0.00229	-0.0002188	0.0047988
PDGFA	P04085	OID20313	3	17197291	19209017		0.00108377	0.000435618	0.00192823		0.00113	0.000489	0.00202	1.29	0.198782		0.002011	0.00018428	0.00383772		0.00242	0.0003032	0.0045368		0.00166	-0.0003588	0.0036788
PDGFA	P04085	OID20313	3	55814925	57867264		0.00718504	0.0051675	0.00925677		0.00725	0.00528	0.00925	1.34	0.356266		0.010025	0.00586784	0.0141822		0.01	0.006962	0.013038		0.00736	0.0045768	0.0101432
PDGFA	P04085	OID20313	3	122114156	124136052		0.00161131	0.000824851	0.00266257		0.00166	0.000811	0.00272	1.3	0.375577		0.001693	-1.808e-05	0.00340408		0.00201	-0.0003224	0.0043424		0.00124	-0.0009944	0.0034744
PDGFA	P04085	OID20313	4	100815586	102928062		0.00235985	0.00133705	0.00360054		0.00332	0.00208	0.00478	2.38	0.193916		0.003361	0.0013226	0.0053994		0.00443	0.0019996	0.0068604		0.00389	0.0015184	0.0062616
PDGFA	P04085	OID20313	5	131302631	133387597		0.00144197	0.000679363	0.00238655		0.00181	0.000925	0.00287	1.78	0.339419		0.001602	0.0001712	0.0030328		0.00186	-0.0002372	0.0039572		0.00175	-0.0003472	0.0038472
PDGFA	P04085	OID20313	6	69618570	71640051		0.00130945	0.000568503	0.00225211		0.0014	0.000657	0.00238	1.39	0.268263		0.001701	0.00010948	0.00329252		0.00204	-0.0001356	0.0042156		0.00191	-0.000246	0.004066
PDGFA	P04085	OID20313	6	162415344	164443299		0.000836869	0.000296354	0.00166588		0.000907	0.000308	0.00171	1.31	0.378833		0.001619	-8.62e-05	0.0033242		-5.54e-05	-0.0023878	0.002277		0.000631	-0.0017798	0.0030418
PDGFA	P04085	OID20313	7	0	1601546		0.000253051	2.3046e-05	0.000664162		0.000283	4e-05	0.000714	1.06	0.192491		0.000737	-0.00063304	0.00210704		0.00316	0.0005532	0.0057668		0.000268	-0.0020056	0.0025416
PDGFA	P04085	OID20313	7	79572104	81660086		0.00222734	0.00127882	0.00340977		0.00264	0.00158	0.00398	1.84	0.289266		0.002821	0.00092372	0.00471828		0.00244	2.92e-05	0.0048508		0.00201	-0.000342	0.004362
PDGFA	P04085	OID20313	8	104358255	106581477		0.0141735	0.0116633	0.0170148		0.0143	0.0117	0.017	1.4	0.260243		0.013044	0.0086732	0.0174148		0.0188	0.0150368	0.0225632		0.0153	0.0117916	0.0188084
PDGFA	P04085	OID20313	10	62062163	64640592		0.00697508	0.00511275	0.00908448		0.00706	0.00522	0.00917	1.33	0.37632		0.005304	0.0027952	0.0078128		0.00835	0.0053316	0.0113684		0.00688	0.0039988	0.0097612
PDGFA	P04085	OID20313	10	101463206	103687872		0.0023696	0.00136817	0.0036174		0.00328	0.00204	0.0047	2.46	0.297793		0.003476	0.00127492	0.00567708		0.00522	0.00277	0.00767		0.00335	0.0011156	0.0055844
PDGFA	P04085	OID20313	12	5173262	7185588		0.00148567	0.000691462	0.0025008		0.00185	0.000964	0.00296	1.82	0.398636		0.003363	0.00122268	0.00550332		0.00246	-0.0003232	0.0052432		0.00224	-0.0005236	0.0050036
PDGFA	P04085	OID20313	15	63861024	65902875		0.0014319	0.000698818	0.00243254		0.00229	0.0013	0.00349	2.58	0.100571		0.002517	0.00067068	0.00436332		0.00151	-0.0006068	0.0036268		0.00201	-0.0001656	0.0041856
PDGFA	P04085	OID20313	16	80809681	82859290		0.00276796	0.00163846	0.00408504		0.00331	0.00208	0.00468	2.05	0.241618		0.004567	0.0019112	0.0072228		0.00466	0.0011908	0.0081292		0.00211	-0.0011632	0.0053832
PDGFA	P04085	OID20313	19	53939094	56063539		0.00879262	0.00670232	0.0110833		0.00937	0.00725	0.0118	2.06	0.198074		0.009401	0.00610428	0.0126977		0.00991	0.0059704	0.0138496		0.00925	0.0053496	0.0131504
PDGFA	P04085	OID20313	20	18261036	20355133		0.00284542	0.00172312	0.00415116		0.00292	0.00176	0.00428	1.35	0.318276		0.003797	0.00165864	0.00593536		0.00234	-0.000306	0.004986		0.00288	0.0001752	0.0055848
PIBF1	Q8WXW3-4	OID31061	3	55814971	57891341		0.00487199	0.00334939	0.00661686		0.00495	0.00344	0.00677	1.35	0.35828		0.005799	0.0028492	0.0087488		0.00578	0.003134	0.008426		0.00464	0.0021116	0.0071684
PIBF1	Q8WXW3-4	OID31061	7	105677211	107733272		0.0019932	0.00109297	0.00319733		0.00203	0.00109	0.00323	1.24	0.419433		0.002378	0.00055128	0.00420472		0.000535	-0.001817	0.002887		0.00132	-0.0011104	0.0037504
PIBF1	Q8WXW3-4	OID31061	8	104558736	106578478		0.00162952	0.000791602	0.00282136		0.00166	0.000794	0.0028	1.23	0.269934		0.001519	3.92e-05	0.0029988		0.00123	-0.0008476	0.0033076		0.00181	-0.000346	0.003966
PIBF1	Q8WXW3-4	OID31061	12	53298277	55336088		0.00138142	0.000576739	0.00243266		0.00198	0.00107	0.00309	2.04	0.260769		0.003327	0.00124156	0.00541244		0.00349	0.0009616	0.0060184		0.00324	0.0007508	0.0057292
PIBF1	Q8WXW3-4	OID31061	13	71755220	74050995		0.00240536	0.00134104	0.00361184		0.0038	0.00249	0.00537	2.33	0.236252		0.005465	0.0027896	0.0081404		0.00559	0.0026108	0.0085692		0.00387	0.0010476	0.0066924
NCR1	O76036	OID20566	6	25500000	34000000		0.00141159	0.000626552	0.00239178		0.00209	0.00113	0.00325	1.99	0.366756		0.003212	0.00092468	0.00549932		0.00764	-0.0021404	0.0174204		0.00546	-0.0042812	0.0152012
SGSH	P51688	OID30341	6	23412032	37877843		0.137788	0.130008	0.14596		0.138	0.13	0.147	2.27	0.171518		0.090329	0.0768991	0.103759		0.652	0.639711	0.664289		0.314	0.300437	0.327563
LGMN	Q99538	OID20773	1	246874908	248880489		0.00203106	0.001133	0.00309746		0.0021	0.0011	0.00324	1.36	0.300388		0.003089	0.00092712	0.00525088		0.00378	0.0010948	0.0064652		0.00229	-0.0002384	0.0048184
LGMN	Q99538	OID20773	3	57105076	59495569		0.00235038	0.00130745	0.00372432		0.00242	0.00137	0.00379	1.34	0.101892		0.00219	0.00042992	0.00395008		0.00391	0.0014404	0.0063796		0.00113	-0.0010064	0.0032664
LGMN	Q99538	OID20773	4	152530526	154538803		0.00109604	0.000455321	0.00196654		0.00118	0.000522	0.00201	1.35	0.061451		0.001191	-0.00044168	0.00282368		0.000757	-0.0016734	0.0031874		0.000634	-0.0017964	0.0030644
LGMN	Q99538	OID20773	6	158860968	161055913		0.00205598	0.00111462	0.00322676		0.0048	0.00327	0.00653	3.48	0.202493		0.005957	0.00303464	0.00887936		0.00757	0.0044732	0.0106668		0.0042	0.0014364	0.0069636
LGMN	Q99538	OID20773	7	79583740	81662082		0.00145488	0.000698793	0.00245513		0.00228	0.00129	0.00351	2.16	0.246401		0.002196	0.00036732	0.00402468		0.00269	0.00024	0.00514		0.000843	-0.0013914	0.0030774
LGMN	Q99538	OID20773	8	104500253	106581477		0.00644553	0.00477417	0.00835919		0.00652	0.00475	0.00854	1.36	0.260806		0.006413	0.00357688	0.00924912		0.0087	0.0057796	0.0116204		0.00708	0.0043164	0.0098436
LGMN	Q99538	OID20773	8	114642851	116659621		0.00105365	0.000411034	0.00191769		0.00117	0.000499	0.00207	1.45	0.281599		0.001619	0.00015488	0.00308312		0.00255	0.0003548	0.0047452		0.00129	-0.0007484	0.0033284
LGMN	Q99538	OID20773	8	122819219	124819941		0.00117451	0.000513233	0.00207528		0.00131	0.000593	0.00224	1.48	0.0815964		0.002249	0.0003086	0.0041894		0.00125	-0.0012196	0.0037196		0.0014	-0.0010892	0.0038892
LGMN	Q99538	OID20773	9	132257521	134279427		0.00193315	0.00101997	0.00310989		0.00206	0.00112	0.00324	1.41	0.189191		0.003597	0.00136652	0.00582748		0.00423	0.0010156	0.0074444		0.00227	-0.000768	0.005308
LGMN	Q99538	OID20773	10	88243047	90254304		0.00210866	0.00116261	0.00337815		0.00217	0.00119	0.00331	1.29	0.309389		0.003025	0.00095328	0.00509672		0.00255	0.0001196	0.0049804		0.00243	1.92e-05	0.0048408
LGMN	Q99538	OID20773	10	101518515	103632823		0.00167585	0.000830645	0.00274762		0.00224	0.00125	0.00344	2.25	0.278492		0.003023	0.0009356	0.0051104		0.00374	0.001486	0.005994		0.00294	0.000784	0.005096
LGMN	Q99538	OID20773	12	7881415	10568718		0.026679	0.0230238	0.0305955		0.0269	0.0234	0.0308	1.51	0.125214		0.026747	0.0201869	0.0333071		0.0289	0.0241764	0.0336236		0.0207	0.0164664	0.0249336
LGMN	Q99538	OID20773	12	100549030	102945813		0.00311151	0.00185358	0.00445712		0.008	0.00603	0.0102	5.46	0.137492		0.009678	0.00614608	0.0132099		0.0128	0.009272	0.016328		0.0086	0.0054052	0.0117948
LGMN	Q99538	OID20773	14	91550040	94724125		0.0288064	0.0250435	0.0327127		0.0599	0.0545	0.0656	11	0.201934		0.071116	0.0598323	0.0823997		0.0724	0.06554	0.07926		0.0278	0.0228216	0.0327784
LGMN	Q99538	OID20773	17	4281746	6422842		0.00144281	0.000717567	0.00243062		0.00154	0.000745	0.00256	1.39	0.427187		0.002551	0.0006106	0.0044914		0.00142	-0.0015004	0.0043404		0.00152	-0.0014004	0.0044404
LGMN	Q99538	OID20773	19	47271426	49271426		0.00101824	0.00040849	0.00184852		0.00113	0.00045	0.00203	1.39	0.193128		0.001646	-0.00011604	0.00340804		0.000127	-0.0024602	0.0027142		0.00187	-0.0008936	0.0046336
LGMN	Q99538	OID20773	19	53971645	56063539		0.00349901	0.00216984	0.00495809		0.00392	0.00259	0.00551	1.93	0.174329		0.00513	0.00255652	0.00770348		0.00424	0.000712	0.007768		0.00457	0.0010224	0.0081176
CCL27	Q9Y4X3	OID20121	6	25500000	34000000		0.0027972	0.00166374	0.0041538		0.00364	0.00235	0.00516	2.08	0.0835439		0.004562	0.00190816	0.00721584		0.0204	0.0103648	0.0304352		0.012	0.0021412	0.0218588
CD22	P20273	OID20637	6	25500000	34000000		0.0152112	0.0124448	0.0182082		0.0178	0.0148	0.021	3.38	0.322892		0.015667	0.01023	0.021104		0.0734	0.0625024	0.0842976		0.0407	0.0303512	0.0510488
NAAA	Q02083	OID20931	1	171501690	173655724		0.0018493	0.000924481	0.00298339		0.00187	0.000983	0.00299	1.19	0.403673		0.001821	0.00021184	0.00343016		0.000997	-0.0011786	0.0031726		0.0015	-0.0007344	0.0037344
NAAA	Q02083	OID20931	3	135079816	137249986		0.000540582	0.000120967	0.00116305		0.000573	0.000134	0.00121	1.16	0.209013		0.000586	-0.00046652	0.00163852		0.000628	-0.00127712	0.00253312		0.000287	-0.0015652	0.0021392
NAAA	Q02083	OID20931	4	73826469	77811791		0.16117	0.153116	0.170005		0.243	0.233	0.253	6.87	0.183156		0.150066	0.131179	0.168953		0.276	0.264906	0.287094		0.22	0.209671	0.230329
NAAA	Q02083	OID20931	4	117786487	119869362		0.00151352	0.000723941	0.00252073		0.00189	0.000964	0.00302	1.94	0.092792		0.003653	0.00126376	0.00604224		0.00472	0.0022896	0.0071504		0.00343	0.0011564	0.0057036
NAAA	Q02083	OID20931	4	152244527	154333382		0.00153161	0.000783925	0.00251091		0.00157	0.000733	0.00267	1.27	0.164323		0.002421	0.00038652	0.00445548		0.0022	-0.0004068	0.0048068		0.00219	-0.0004168	0.0047968
NAAA	Q02083	OID20931	9	4629133	6629133		0.000949435	0.000361533	0.0017656		0.000977	0.000356	0.00183	1.2	0.400552		0.000967	-0.00041676	0.00235076		3.02e-05	-0.002263	0.0023234		0.000434	-0.0018984	0.0027664
NAAA	Q02083	OID20931	9	33580259	35687939		0.00138014	0.000609698	0.0023006		0.0014	0.000632	0.00236	1.19	0.152801		0.001286	-0.00019772	0.00276972		0.000198	-0.0017816	0.0021776		0.000862	-0.0012156	0.0029396
NAAA	Q02083	OID20931	10	62114994	64605625		0.00178497	0.000920636	0.00290017		0.00183	0.000939	0.00294	1.26	0.42492		0.002104	0.00046348	0.00374452		0.00316	0.0006316	0.0056884		0.00175	-0.0006216	0.0041216
NAAA	Q02083	OID20931	10	71384007	73954419		0.00105377	0.000404183	0.00191399		0.0011	0.000421	0.00196	1.25	0.0870795		0.00095	-0.00023384	0.00213384		-0.000682	-0.002838	0.001474		0.000444	-0.0018688	0.0027568
NAAA	Q02083	OID20931	10	99145864	101279430		0.0010971	0.000416419	0.00203307		0.00114	0.000451	0.00205	1.26	0.439818		0.001544	9.32e-06	0.00307868		0.00232	-0.0001888	0.0048288		0.000921	-0.001431	0.003273
NAAA	Q02083	OID20931	10	111141436	113190660		0.00140263	0.000636119	0.00240076		0.00143	0.000654	0.00245	1.2	0.260127		0.001792	2.8e-05	0.003556		0.00233	-0.0002376	0.0048976		0.0015	-0.0009696	0.0039696
NAAA	Q02083	OID20931	12	100146770	103676077		0.056108	0.0506926	0.0619251		0.0711	0.0652	0.0773	5.12	0.213834		0.042635	0.0345206	0.0507494		0.0824	0.0752656	0.0895344		0.0674	0.0607948	0.0740052
NAAA	Q02083	OID20931	13	39959359	42114931		0.000548664	0.000148627	0.00116566		0.00154	0.00073	0.00252	2.21	0.253353		0.00052	-0.00080888	0.00184888		0.00201	-0.0004792	0.0044992		0.000215	-0.0020586	0.0024886
NAAA	Q02083	OID20931	14	38208468	40388388		0.00197665	0.00105022	0.00309167		0.00224	0.00124	0.00345	1.76	0.348573		0.002733	0.00088276	0.00458324		0.00195	-0.0002256	0.0041256		0.00282	0.0005268	0.0051132
NAAA	Q02083	OID20931	14	91961757	95411531		0.00266527	0.00162213	0.00406545		0.00294	0.00177	0.00427	1.66	0.0616053		0.00448	0.00171836	0.00724164		0.00639	0.0024896	0.0102904		0.00243	-0.0011764	0.0060364
NAAA	Q02083	OID20931	19	18215154	20635342		0.00326643	0.00201191	0.00486083		0.0033	0.00204	0.0047	1.24	0.0821108		0.003764	0.00149432	0.00603368		0.00376	0.0010944	0.0064256		0.00295	0.0003824	0.0055176
NAAA	Q02083	OID20931	19	43877713	45924977		0.00373914	0.00238677	0.00538092		0.0038	0.00246	0.00537	1.31	0.156698		0.005025	0.0023888	0.0076612		0.00572	0.002584	0.008856		0.00422	0.0012212	0.0072188
NAAA	Q02083	OID20931	19	53161015	55173495		0.00189267	0.000976792	0.00298612		0.00202	0.00106	0.00319	1.43	0.371995		0.003326	0.00090344	0.00574856		0.00209	-0.001242	0.005422		0.00129	-0.0019832	0.0045632
NAAA	Q02083	OID20931	22	42928847	44945024		0.000901913	0.00032171	0.00171601		0.000933	0.000345	0.00172	1.21	0.208389		0.00125	-0.00064336	0.00314336		0.00161	-0.0015064	0.0047264		0.00038	-0.0026188	0.0033788
LAMB1	P07942	OID30280	2	201646050	204618835		0.0049655	0.00333105	0.0067184		0.00551	0.00386	0.00738	1.96	0.278812		0.004833	0.00238692	0.00727908		0.00601	0.0030308	0.0089892		0.0055	0.00256	0.00844
LAMB1	P07942	OID30280	4	101267552	103267552		0.00122766	0.000505954	0.00215265		0.00126	0.000519	0.00216	1.23	0.0824907		0.001477	-9.884e-05	0.00305284		0.0015	-0.0005384	0.0035384		0.00159	-0.0004484	0.0036284
LAMB1	P07942	OID30280	5	95639288	98076186		0.00965924	0.00757089	0.0120775		0.00999	0.00771	0.0124	1.69	0.322711		0.007381	0.0044018	0.0103602		0.0113	0.0079092	0.0146908		0.0113	0.0079092	0.0146908
LAMB1	P07942	OID30280	7	105682616	110521788		0.206031	0.195979	0.215208		0.305	0.294	0.317	10.3	0.232223		0.256983	0.234555	0.279411		0.352	0.340122	0.363878		0.211	0.200651	0.221349
LAMB1	P07942	OID30280	9	132263362	134419330		0.00161859	0.000741203	0.00261674		0.00245	0.0014	0.00373	2.36	0.323047		0.003195	0.0010782	0.0053118		0.000765	-0.0022534	0.0037834		0.00256	-0.0006348	0.0057548
LAMB1	P07942	OID30280	12	20510685	22524520		0.00145539	0.000670201	0.00246517		0.00157	0.00076	0.00256	1.41	0.399688		0.002767	0.0007776	0.0047564		0.0028	0.0003892	0.0052108		0.00193	-0.0003828	0.0042428
LAMB1	P07942	OID30280	12	102638296	104663606		0.00174898	0.00087132	0.00282165		0.00353	0.00225	0.00503	3.66	0.0905788		0.005999	0.00308252	0.00891548		0.00464	0.0017784	0.0075016		0.00332	0.0005956	0.0060444
LAMB1	P07942	OID30280	14	93371805	95378610		0.00108118	0.000430396	0.0020166		0.00113	0.00046	0.00202	1.26	0.0332102		0.001312	-0.00058528	0.00320928		0.000907	-0.0018762	0.0036902		0.000921	-0.0018622	0.0037042
LAMB1	P07942	OID30280	15	35982107	38013572		0.00107217	0.000402194	0.00204942		0.00116	0.000481	0.00208	1.33	0.109047		0.001157	-0.00048744	0.00280144		0.00214	-0.0003492	0.0046292		0.000745	-0.0015874	0.0030774
LAMB1	P07942	OID30280	16	71006892	73196213		0.000778208	0.00026253	0.00154733		0.00104	0.000407	0.0019	1.66	0.216495		0.002056	0.00030964	0.00380236		0.00279	0.0003792	0.0052008		0.00207	-0.0002624	0.0044024
LAMB1	P07942	OID30280	19	54472487	56526733		0.00186181	0.000983907	0.00295342		0.00293	0.00178	0.00429	2.31	0.137451		0.004448	0.00181964	0.00707636		0.00426	0.0007516	0.0077684		0.00326	-0.00017	0.00669
CXCL14	O95715	OID20458	1	18978364	20979653		0.00240902	0.00137883	0.00377784		0.00249	0.00143	0.00377	1.37	0.215823		0.002205	0.00029204	0.00411796		0.00209	-0.0005364	0.0047164		0.00174	-0.0008472	0.0043272
CXCL14	O95715	OID20458	5	134565466	136694135		0.00280164	0.00165824	0.0041896		0.00433	0.00291	0.00594	3.36	0.325543		0.006956	0.00372396	0.010188		0.0084	0.0054012	0.0113988		0.00408	0.0015124	0.0066476
CXCL14	O95715	OID20458	6	159706093	161862554		0.00191931	0.00101375	0.00305416		0.00273	0.00162	0.00402	2.2	0.166438		0.002912	0.00094416	0.00487984		0.00283	6.64e-05	0.0055936		0.00254	-0.0001844	0.0052644
BCHE	P06276	OID30717	1	195705852	197770478		0.00129107	0.000547548	0.00220938		0.00154	0.000727	0.00258	1.71	0.185251		0.002155	0.00036356	0.00394644		0.00184	-0.0002572	0.0039372		0.0015	-0.0005384	0.0035384
BCHE	P06276	OID30717	1	200853976	203044818		0.0083129	0.00625946	0.0104694		0.011	0.00872	0.0135	3.29	0.244098		0.011811	0.00774988	0.0158721		0.0121	0.0084348	0.0157652		0.00703	0.0037764	0.0102836
BCHE	P06276	OID30717	2	26375230	28530004		0.00235017	0.00134076	0.00360157		0.00261	0.00152	0.00393	1.75	0.366631		0.002339	0.0005848	0.0040932		0.00296	0.00051	0.00541		0.002	-0.0003324	0.0043324
BCHE	P06276	OID30717	2	201165600	204796474		0.0142118	0.0117001	0.0171691		0.0147	0.012	0.0177	2.14	0.289462		0.011839	0.00786608	0.0158119		0.0193	0.0151448	0.0234552		0.0151	0.0112388	0.0189612
BCHE	P06276	OID30717	2	215056189	217786932		0.00656364	0.00467071	0.00863091		0.0119	0.00956	0.0144	4.62	0.273636		0.015558	0.0105972	0.0205188		0.0218	0.0173116	0.0262884		0.0031	-1.64e-05	0.0062164
BCHE	P06276	OID30717	2	232600317	234772033		0.00359117	0.0022363	0.00519908		0.00384	0.00251	0.00535	1.68	0.307113		0.004039	0.00176148	0.00631652		0.00387	0.0006948	0.0070452		0.00314	2.36e-05	0.0062564
BCHE	P06276	OID30717	3	162552554	168709332		0.120278	0.11303	0.128009		0.157	0.149	0.166	9.71	0.0915213		0.105171	0.0892774	0.121065		0.212	0.201867	0.222133		0.153	0.143964	0.162036
BCHE	P06276	OID30717	5	140009539	142681141		0.000691259	0.000195514	0.00139184		0.00077	0.000242	0.0015	1.3	0.0365455		0.001047	-0.00047984	0.00257384		0.00196	-0.0009212	0.0048412		0.00088	-0.0019032	0.0036632
BCHE	P06276	OID30717	6	88329951	90329951		0.00118996	0.000473445	0.00201777		0.00122	0.00053	0.00207	1.24	0.354208		0.00153	-0.00011052	0.00317052		0.00178	-0.0004936	0.0040536		0.00139	-0.0008248	0.0036048
BCHE	P06276	OID30717	6	104278161	106407935		0.00122802	0.00055617	0.0022098		0.00264	0.00155	0.00393	3.03	0.20645		0.002951	0.00084596	0.00505604		0.0025	-8.8e-06	0.0050088		0.00184	-0.0005904	0.0042704
BCHE	P06276	OID30717	7	72432411	74643687		0.00193258	0.00100587	0.00303343		0.00203	0.00107	0.00322	1.38	0.176139		0.002362	0.00065484	0.00406916		0.0025	0.0003048	0.0046952		0.00236	0.0001844	0.0045356
BCHE	P06276	OID30717	8	8314085	10382591		0.00430637	0.00293957	0.00599661		0.00463	0.00313	0.00633	1.8	0.153802		0.006344	0.003355	0.009333		0.00715	0.0038768	0.0104232		0.00438	0.0013616	0.0073984
BCHE	P06276	OID30717	10	62114994	64605625		0.00186006	0.000957929	0.00298217		0.0019	0.001	0.00302	1.24	0.3884		0.002017	0.00043528	0.00359872		0.00148	-0.0008328	0.0037928		0.00218	-0.0002308	0.0045908
BCHE	P06276	OID30717	11	60774534	62891328		0.00299823	0.00182193	0.00445527		0.00308	0.0019	0.00446	1.34	0.296966		0.004053	0.0017402	0.0063658		0.0051	0.002258	0.007942		0.00365	0.0009648	0.0063352
CLEC10A	Q8IUN9	OID20928	3	160097262	162156372		0.00133617	0.00057844	0.00232567		0.00137	0.000602	0.00237	1.23	0.430606		0.001357	-6.988e-05	0.00278388		0.00165	-0.0003296	0.0036296		0.00101	-0.00086964	0.00288964
CLEC10A	Q8IUN9	OID20928	4	142496294	145513432		0.0119893	0.00947301	0.014395		0.0149	0.0122	0.0179	3.83	0.202406		0.013622	0.00879256	0.0184514		0.0179	0.01398	0.02182		0.0142	0.0105544	0.0178456
CLEC10A	Q8IUN9	OID20928	7	6134050	8309002		0.006931	0.00509676	0.00897258		0.00845	0.00642	0.0107	2.33	0.243675		0.008624	0.00538412	0.0118639		0.00993	0.0064804	0.0133796		0.00827	0.0049576	0.0115824
CLEC10A	Q8IUN9	OID20928	9	78291851	80720963		0.00934028	0.00715863	0.0118633		0.00939	0.00733	0.0118	1.27	0.108007		0.011252	0.0071556	0.0153484		0.0113	0.007772	0.014828		0.00281	2.68e-05	0.0055932
CLEC10A	Q8IUN9	OID20928	9	132253159	134474633		0.00518584	0.00369612	0.00702756		0.00555	0.00395	0.00742	1.8	0.157304		0.006726	0.00386832	0.00958368		0.00483	0.0014392	0.0082208		0.00583	0.0023608	0.0092992
CLEC10A	Q8IUN9	OID20928	10	69150874	71247550		0.00176449	0.000862593	0.00282155		0.00182	0.000957	0.00284	1.28	0.299127		0.002389	0.00031924	0.00445876		0.0018	-0.0011596	0.0047596		0.000851	-0.0020106	0.0037126
CLEC10A	Q8IUN9	OID20928	12	0	1512769		0.00368003	0.00230789	0.00527364		0.00375	0.00242	0.00536	1.33	0.352509		0.00375	0.00152932	0.00597068		0.00246	1e-05	0.00491		0.00293	0.0004212	0.0054388
CLEC10A	Q8IUN9	OID20928	12	110388673	113459036		0.00185748	0.000947572	0.00302063		0.0024	0.00138	0.00363	2.06	0.30196		0.002849	0.00090664	0.00479136		0.00326	0.0006532	0.0058668		0.00265	0.0001216	0.0051784
CLEC10A	Q8IUN9	OID20928	15	55583890	58308794		0.00104848	0.00041609	0.00189418		0.002	0.00109	0.00312	2.27	0.0333742		0.003637	0.00127716	0.00599684		0.00206	-0.0007624	0.0048824		0.00267	-0.0002112	0.0055512
CLEC10A	Q8IUN9	OID20928	16	55953103	57967362		0.0010763	0.000419362	0.00193102		0.00116	0.00048	0.00208	1.34	0.30711		0.001949	0.000136	0.003762		0.00198	-0.0008424	0.0048024		0.00101	-0.0017144	0.0037344
CLEC10A	Q8IUN9	OID20928	17	5800727	8348954		0.145694	0.137189	0.153313		0.232	0.222	0.242	13	0.173883		0.198368	0.176404	0.220332		0.253	0.242181	0.263819		0.152	0.142866	0.161134
CLEC10A	Q8IUN9	OID20928	17	58480006	60998643		0.00430916	0.00287857	0.00594325		0.00473	0.00322	0.00646	2.03	0.307317		0.003438	0.00121732	0.00565868		0.00722	0.004476	0.009964		0.00521	0.0026816	0.0077384
CLEC10A	Q8IUN9	OID20928	22	41705459	43751115		0.00155308	0.000742333	0.00252154		0.00253	0.00151	0.00381	2.22	0.228035		0.001941	0.0001966	0.0036854		0.00136	-0.00109	0.00381		0.0014	-0.00105	0.00385
RASSF2	P50749	OID21194	20	3800110	5884300		0.00364068	0.00229825	0.00515027		0.00726	0.00536	0.00935	4.08	0.331222		0.009571	0.00601556	0.0131264		0.0111	0.007278	0.014922		0.00535	0.0019984	0.0087016
CTRB1	P17538	OID21150	6	25500000	34000000		0.00140907	0.000643186	0.00237478		0.00226	0.00126	0.00347	2.16	0.291495		0.003224	0.0010778	0.0053702		0.0202	0.0101452	0.0302548		0.00724	-0.0025404	0.0170204
IL18RAP	O95256	OID20900	6	25500000	34000000		0.00200299	0.00105913	0.00315364		0.00379	0.00246	0.00535	2.56	0.310136		0.004753	0.00213836	0.00736764		0.00299	-0.0068296	0.0128096		0.00803	-0.0018876	0.0179476
CCL20	P78556	OID20671	6	25500000	34000000		0.00201781	0.00105175	0.00316		0.00533	0.00375	0.00712	3.35	0.181436		0.005946	0.002761	0.009131		0.0141	0.0043	0.0239		0.0109	0.0011588	0.0206412
THBS4	P35443	OID20368	5	78722212	81174337		0.029339	0.0254096	0.033375		0.0531	0.0479	0.0585	7.85	0.24611		0.043117	0.0342186	0.0520154		0.0566	0.0505436	0.0626564		0.0409	0.0355492	0.0462508
THBS4	P35443	OID20368	7	6157247	8252014		0.00289073	0.00171241	0.00420988		0.00433	0.00291	0.00595	2.37	0.239338		0.005168	0.00255532	0.00778068		0.00606	0.003022	0.009098		0.00407	0.001228	0.006912
THBS4	P35443	OID20368	9	132257521	134273680		0.000971214	0.000347319	0.00180717		0.00102	0.000392	0.00186	1.26	0.294143		0.002409	0.00046664	0.00435136		0.00202	-0.0009984	0.0050384		0.00146	-0.0014996	0.0044196
THBS4	P35443	OID20368	10	16798644	19001925		0.00389049	0.00259014	0.00529682		0.00612	0.00444	0.00808	3.39	0.237341		0.006843	0.00365604	0.01003		0.00665	0.003612	0.009688		0.00366	0.0008964	0.0064236
THBS4	P35443	OID20368	11	125342127	127383982		0.00264751	0.0015464	0.0039285		0.00275	0.00165	0.00412	1.37	0.0794601		0.003275	0.001119	0.005431		0.00316	0.0003964	0.0059236		0.00194	-0.000706	0.004586
THBS4	P35443	OID20368	17	5955732	8361007		0.0112486	0.00888069	0.0138948		0.0154	0.0126	0.0184	5.27	0.124526		0.016819	0.0119406	0.0216974		0.0232	0.0185548	0.0278452		0.0119	0.00798	0.01582
PLG	P00747	OID30785	6	25500000	34000000		0.00101974	0.000385861	0.0018687		0.00184	0.000956	0.00296	2	0.250304		0.00215	0.00035268	0.00394732		0.000975	-0.0088054	0.0107554		0.0042	-0.0056588	0.0140588
TXK	P42681	OID31262	6	25500000	34000000		0.0012042	0.000519033	0.00211451		0.00195	0.00104	0.00308	2.14	0.197608		0.00349	0.00117328	0.00580672		0.0166	0.0065452	0.0266548		0.00697	-0.0028888	0.0168288
VEGFB	P49765	OID30554	1	20459532	22897254		0.000234745	2.21581e-05	0.000658188		0.000246	3.03e-05	0.000673	1.02	0.111099		0.000302	-0.00108176	0.00168576		0.00067	-0.0020544	0.0033944		-0.000137	-0.0027634	0.0024894
VEGFB	P49765	OID30554	1	23373221	26417475		0.00320862	0.00197276	0.00468129		0.00487	0.00335	0.00661	2.7	0.0496528		0.006288	0.00297756	0.00959844		0.00767	0.0041616	0.0111784		0.00152	-0.0014396	0.0044796
VEGFB	P49765	OID30554	4	24886457	26950624		0.00144839	0.000692279	0.00245779		0.00226	0.00126	0.00347	2.52	0.219452		0.004399	0.00195096	0.00684704		0.00509	0.0020324	0.0081476		0.00319	0.0003284	0.0060516
VEGFB	P49765	OID30554	9	113321523	115371244		0.000478339	9.48292e-05	0.00107313		0.000585	0.000155	0.00122	1.23	0.264152		0.001618	-0.00021068	0.00344668		-0.000246	-0.002794	0.002302		0.000938	-0.0017472	0.0036232
VEGFB	P49765	OID30554	11	16035826	18400339		0.00218154	0.00121423	0.00335265		0.0023	0.00127	0.00347	1.42	0.306153		0.003407	0.00131176	0.00550224		0.00382	0.001076	0.006564		0.00247	-0.0001368	0.0050768
VEGFB	P49765	OID30554	11	63065527	65446162		0.00471901	0.00314753	0.00636492		0.013	0.0105	0.0158	4.83	0.196874		0.016134	0.010942	0.021326		0.018	0.0140996	0.0219004		0.015	0.0113152	0.0186848
DTX3	Q8N9I9	OID21349	1	221960279	225848881		0.00217175	0.00110741	0.0033325		0.00892	0.00694	0.0111	3.58	0.076943		0.012284	0.00769956	0.0168684		0.015	0.0109624	0.0190376		0.00339	0.0002736	0.0065064
DTX3	Q8N9I9	OID21349	5	95562259	98086776		0.0118521	0.00945004	0.0146911		0.0231	0.0196	0.0268	7.35	0.196114		0.019321	0.0137056	0.0249364		0.0313	0.026596	0.036004		0.0256	0.0212292	0.0299708
DTX3	Q8N9I9	OID21349	10	102429111	104449656		0.00149161	0.000656246	0.00251165		0.00158	0.000764	0.00263	1.35	0.0357326		0.001751	8.304e-05	0.00341896		0.00159	-0.0006052	0.0037852		0.00156	-0.0006352	0.0037552
DTX3	Q8N9I9	OID21349	12	56256816	58865904		0.00380867	0.00244775	0.00531104		0.00724	0.0054	0.00929	4.48	0.0967941		0.008862	0.00524384	0.0124802		0.0114	0.00797	0.01483		0.00638	0.0033812	0.0093788
GRIK2	Q13002	OID30977	6	99228530	102887859		0.0317297	0.0277525	0.0363301		0.0391	0.0346	0.0437	5.93	0.183856		0.033339	0.0258714	0.0408066		0.0451	0.0395532	0.0506468		0.0377	0.032506	0.042894
GRIK2	Q13002	OID30977	19	47700572	49745473		0.00192892	0.00101294	0.00303653		0.00246	0.00141	0.0037	2.01	0.364687		0.002957	0.0009284	0.0049856		0.0036	0.0006208	0.0065792		0.00249	-0.0003716	0.0053516
FAP	Q12884	OID20330	6	25500000	34000000		0.00678937	0.00498905	0.00884705		0.0135	0.0109	0.0163	5.04	0.200759		0.015122	0.00979276	0.0204512		0.0599	0.0492376	0.0705624		0.0355	0.0252688	0.0457312
CLNS1A	P54105	OID30929	1	195706731	197936861		0.000914567	0.000306536	0.00172951		0.0022	0.00122	0.00341	2.54	0.129579		0.003311	0.00117852	0.00544348		0.00305	0.0007176	0.0053824		0.00264	0.0003664	0.0049136
PDCD1	Q15116	OID21396	6	25500000	34000000		0.0014451	0.00067783	0.00245065		0.00168	0.000843	0.00274	1.56	0.354666		0.004162	0.00145524	0.00686876		0.00789	-0.0018316	0.0176116		0.00831	-0.0014116	0.0180316
MGMT	P16455	OID20588	3	55815721	57815721		0.00159255	0.000798338	0.00268		0.00162	0.000802	0.00271	1.21	0.368022		0.002148	0.00028012	0.00401588		0.00266	0.0003668	0.0049532		0.00174	-0.0004356	0.0039156
MGMT	P16455	OID20588	7	105666734	107733272		0.00166373	0.000825109	0.00271895		0.00181	0.000932	0.00289	1.43	0.40023		0.002042	0.00030544	0.00377856		0.000272	-0.00208	0.002624		0.0011	-0.00135	0.00355
MGMT	P16455	OID20588	10	62128096	64572305		0.00174308	0.000860926	0.0028194		0.00179	0.000911	0.00289	1.26	0.394389		0.002054	0.00042328	0.00368472		0.00192	-0.0004124	0.0042524		0.00155	-0.0007432	0.0038432
MGMT	P16455	OID20588	10	128280685	130811853		0.0628636	0.0575411	0.068547		0.133	0.125	0.141	9.94	0.200365		0.084773	0.0730483	0.0964977		0.144	0.135082	0.152918		0.115	0.106788	0.123212
GBP1	P32455	OID31128	1	86611011	91108388		0.0974942	0.0911133	0.104946		0.104	0.0974	0.112	4.06	0.202497		0.078284	0.0664515	0.0901165		0.113	0.104846	0.121154		0.0711	0.06424	0.07796
GBP1	P32455	OID31128	12	109921908	113797469		0.00653112	0.00475695	0.00852063		0.00655	0.00476	0.00854	1.18	0.456316		0.004415	0.00214924	0.00668076		0.00517	0.0020928	0.0082472		0.00567	0.0025536	0.0087864
CETN3	O15182	OID31525	3	55814971	57913884		0.00645669	0.00474467	0.00836801		0.00651	0.00475	0.00851	1.32	0.365173		0.007695	0.00421208	0.0111779		0.00805	0.0051688	0.0109312		0.00666	0.003916	0.009404
CETN3	O15182	OID31525	5	89293652	91940605		0.00914656	0.0071405	0.0114568		0.0102	0.00803	0.0127	2.93	0.242165		0.00969	0.00606792	0.0133121		0.012	0.0085896	0.0154104		0.0105	0.0072268	0.0137732
CETN3	O15182	OID31525	5	108305650	110652840		0.00259297	0.00149421	0.00388093		0.00267	0.00159	0.00393	1.31	0.355981		0.003428	0.00134256	0.00551344		0.00388	0.0012732	0.0064868		0.00283	0.0003408	0.0053192
CETN3	O15182	OID31525	7	105666734	107735615		0.00286894	0.0016885	0.00420602		0.00294	0.00182	0.00433	1.29	0.40979		0.003051	0.00109492	0.00500708		0.00134	-0.0011296	0.0038096		0.00204	-0.000508	0.004588
CETN3	O15182	OID31525	9	96914884	98957771		0.00136231	0.000604284	0.00231995		0.00139	0.000628	0.00236	1.21	0.338236		0.002204	0.00048116	0.00392684		0.00113	-0.0011436	0.0034036		0.00173	-0.0006024	0.0040624
CETN3	O15182	OID31525	12	55589468	57777732		0.00164162	0.000818375	0.00258467		0.00189	0.000988	0.00299	1.66	0.230844		0.002817	0.00082172	0.00481228		0.00351	0.0009816	0.0060384		0.00216	-0.0002116	0.0045316
CETN3	O15182	OID31525	22	30043664	33199913		0.00738363	0.00549877	0.0095409		0.0102	0.00797	0.0126	3.48	0.194483		0.009578	0.00610488	0.0130511		0.0197	0.0154076	0.0239924		0.0142	0.0102604	0.0181396
MMP9	P14780	OID21103	1	234940665	236942610		0.00135312	0.000596135	0.00227609		0.00139	0.000645	0.00234	1.23	0.101793		0.000931	-0.00059192	0.00245392		0.00051	-0.0019204	0.0029404		0.000904	-0.0015656	0.0033736
MMP9	P14780	OID21103	2	42132926	44132926		0.00128559	0.000552527	0.00225749		0.00133	0.000613	0.00226	1.26	0.249303		0.00141	-0.00020112	0.00302112		0.000345	-0.0018698	0.0025598		0.00125	-0.0010628	0.0035628
MMP9	P14780	OID21103	4	151739058	153944778		0.00187851	0.000982608	0.0029999		0.00193	0.00101	0.00314	1.28	0.36794		0.002598	0.00073404	0.00446196		0.000415	-0.0019958	0.0028258		0.00196	-0.0006272	0.0045472
MMP9	P14780	OID21103	7	27237488	29237488		0.000497381	0.000105928	0.00107042		0.00182	0.000927	0.00287	2.48	0.275093		0.002514	0.00046776	0.00456024		0.00318	0.0004556	0.0059044		0.00238	-0.000266	0.005026
MMP9	P14780	OID21103	11	72224780	74278500		0.0210139	0.0177554	0.0246207		0.028	0.0239	0.032	3.39	0.114331		0.042457	0.0319044	0.0530096		0.0338	0.029096	0.038504		0.0222	0.0182016	0.0261984
MMP9	P14780	OID21103	14	86928321	89080143		0.00141504	0.00064917	0.00239516		0.00188	0.000973	0.00299	2	0.304502		0.002469	0.00064228	0.00429572		0.00128	-0.0010132	0.0035732		0.00201	-0.0003616	0.0043816
MMP9	P14780	OID21103	17	38760137	41062752		0.00333085	0.00205226	0.004781		0.00386	0.00253	0.00541	2.11	0.359604		0.004624	0.00209756	0.00715044		0.00464	0.0017784	0.0075016		0.0042	0.0013776	0.0070224
MMP9	P14780	OID21103	20	44904467	47149227		0.00947361	0.00732363	0.0119668		0.00998	0.00776	0.0124	2.02	0.234366		0.00984	0.00631396	0.013366		0.0117	0.0081524	0.0152476		0.0109	0.0074308	0.0143692
PTPRK	Q15262	OID31461	6	127022618	129430577		0.00471885	0.0032743	0.00647645		0.00546	0.00386	0.00728	2.55	0.139079		0.00767	0.00437524	0.0109648		0.0102	0.0070444	0.0133556		0.00704	0.0041784	0.0099016
PTPRK	Q15262	OID31461	9	132166877	134474633		0.00878656	0.00663974	0.0111342		0.0113	0.00887	0.0138	2.38	0.127595		0.011116	0.00747824	0.0147538		0.0117	0.0077604	0.0156396		0.0105	0.0066388	0.0143612
PTPRK	Q15262	OID31461	10	16798644	18850189		0.00311294	0.00191176	0.00464103		0.00427	0.00289	0.00589	2.81	0.269455		0.005912	0.00307392	0.00875008		0.00653	0.0035312	0.0095288		0.00406	0.0012964	0.0068236
SERPINA5	P05154	OID30763	2	26359168	28711864		0.00429187	0.00278256	0.00605498		0.00434	0.00286	0.00609	1.28	0.364892		0.003529	0.00147296	0.00558504		0.00407	0.0013456	0.0067944		0.00324	0.0006136	0.0058664
SERPINA5	P05154	OID30763	3	185736391	187742138		0.00173518	0.000860264	0.00281943		0.0025	0.00146	0.00382	2.17	0.232345		0.003789	0.00149972	0.00607828		0.0014	-0.0014812	0.0042812		0.00286	-0.0001584	0.0058784
SERPINA5	P05154	OID30763	4	185189164	187311954		0.0179586	0.0149994	0.0210845		0.018	0.0149	0.0214	1.23	0.449072		0.017648	0.0129244	0.0223716		0.0218	0.0172724	0.0263276		0.0155	0.011384	0.019616
SERPINA5	P05154	OID30763	5	176084669	178689295		0.0140262	0.0114406	0.0170046		0.0141	0.0114	0.017	1.32	0.234317		0.013621	0.00939132	0.0178507		0.0181	0.0140428	0.0221572		0.0126	0.0089544	0.0162456
SERPINA5	P05154	OID30763	7	72416216	74643687		0.00293167	0.00182484	0.00432056		0.00319	0.00199	0.00464	1.67	0.151722		0.003006	0.00111068	0.00490132		0.00459	0.00214	0.00704		0.00365	0.0013176	0.0059824
SERPINA5	P05154	OID30763	14	93371805	95811828		0.0122631	0.00968365	0.0148155		0.0452	0.0404	0.0502	7	0.204511		0.047254	0.0386104	0.0558976		0.0554	0.0492064	0.0615936		0.0311	0.026004	0.036196
SERPINA5	P05154	OID30763	17	75597099	77597099		0.000756155	0.000218358	0.0015177		0.00135	0.000623	0.00231	2.07	0.366433		0.003012	0.00065412	0.00536988		0.00588	0.0027048	0.0090552		0.00202	-0.0007828	0.0048228
CD80	P33681	OID30291	3	97971748	100058488		0.00124016	0.000491874	0.00211612		0.00272	0.00163	0.00403	3.13	0.223511		0.003637	0.00137712	0.00589688		0.00491	0.0023424	0.0074776		0.00347	0.0010592	0.0058808
CD80	P33681	OID30291	3	118075815	122249359		0.0793051	0.0730194	0.0857673		0.11	0.103	0.117	12	0.133656		0.138608	0.118257	0.158959		0.124	0.115709	0.132291		0.0648	0.0583516	0.0712484
CD80	P33681	OID30291	3	186037169	188045863		0.000967195	0.000361361	0.00182266		0.00279	0.00168	0.00411	3.25	0.119106		0.005645	0.00279516	0.00849484		0.00475	0.0015748	0.0079252		0.00248	-0.0004796	0.0054396
CD80	P33681	OID30291	11	125352643	127446130		0.00161394	0.000817157	0.00269851		0.0041	0.00274	0.00569	3.32	0.181367		0.005392	0.00267544	0.00810856		0.00623	0.0031528	0.0093072		0.00322	0.0004368	0.0060032
CD80	P33681	OID30291	12	109921908	113797469		0.00780137	0.00589639	0.010022		0.00787	0.00591	0.01	1.3	0.429602		0.005341	0.00291844	0.00776356		0.00923	0.0058196	0.0126404		0.00861	0.0052584	0.0119616
CD80	P33681	OID30291	12	119751313	121914131		0.00120961	0.000506443	0.00212263		0.00125	0.000501	0.00215	1.25	0.429761		0.001709	0.00015864	0.00325936		0.00289	0.0004204	0.0053596		0.00134	-0.0009532	0.0036332
CD80	P33681	OID30291	17	6064643	8355768		0.00506007	0.00338811	0.00675986		0.00745	0.00555	0.00955	3.62	0.218747		0.010782	0.00690708	0.0146569		0.0135	0.0095604	0.0174396		0.00753	0.0040216	0.0110384
CD80	P33681	OID30291	17	58621868	60968715		0.00221104	0.0012307	0.00337035		0.00234	0.00132	0.00356	1.44	0.376586		0.002001	0.00045848	0.00354352		0.00334	0.0011056	0.0055744		0.0029	0.0007244	0.0050756
CD80	P33681	OID30291	22	42928847	44985602		0.00223576	0.00126093	0.00345025		0.00227	0.00133	0.00345	1.25	0.208883		0.002834	0.00063096	0.00503704		0.00438	0.0010676	0.0076924		0.0013	-0.001738	0.004338
TNFRSF21	O75509	OID21052	6	25500000	34000000		0.00144044	0.000671237	0.00242524		0.00174	0.000892	0.00283	1.63	0.189083		0.002928	0.00084452	0.00501148		0.0196	0.0096628	0.0295372		0.00942	-0.0003212	0.0191612
SPINK4	O60575	OID20509	3	41452870	43492550		0.00167637	0.000825232	0.00276601		0.00202	0.0011	0.00315	1.75	0.302134		0.001921	0.0001374	0.0037046		0.000909	-0.0012666	0.0030846		0.00147	-0.0007644	0.0037044
SPINK4	O60575	OID20509	5	39629245	41839126		0.00210577	0.00113874	0.00327629		0.00214	0.00117	0.00331	1.23	0.295925		0.002296	0.000483	0.004109		0.00182	-0.0003948	0.0040348		0.00232	2.68e-05	0.0046132
SPINK4	O60575	OID20509	9	31377164	35948004		0.292307	0.281949	0.303533		0.362	0.351	0.373	10.4	0.132108		0.220028	0.196294	0.243762		0.404	0.392044	0.415956		0.348	0.336338	0.359662
SPINK4	O60575	OID20509	11	83078	2087248		0.000733981	0.000217161	0.00146626		0.00201	0.00109	0.00318	2.69	0.172572		0.002162	0.00017064	0.00415336		0.0028	-0.0002576	0.0058576		0.00155	-0.00139	0.00449
SPINK4	O60575	OID20509	11	110436971	112776360		0.00111567	0.000448897	0.0019938		0.00116	0.000472	0.00204	1.25	0.269231		0.001409	-6.884e-05	0.00288684		-0.000122	-0.0022192	0.0019752		0.000978	-0.0012564	0.0032124
SPINK4	O60575	OID20509	18	20906137	23316033		0.0047807	0.00319294	0.00648056		0.00634	0.0046	0.00834	3	0.180177		0.005789	0.00309204	0.00848596		0.0075	0.0045992	0.0104008		0.00615	0.0033668	0.0089332
SPINK4	O60575	OID20509	21	33024827	35033612		0.00143248	0.000675178	0.00248948		0.00179	0.000907	0.00288	1.72	0.276002		0.001877	9.12e-06	0.00374488		0.00133	-0.0013552	0.0040152		0.00161	-0.0010948	0.0043148
NAP1L4	Q99733	OID31475	6	25500000	34000000		0.00133694	0.000600099	0.00228531		0.00154	0.000755	0.00258	1.54	0.0803242		0.003937	0.00123024	0.00664376		0.0089	-0.0009	0.0187		0.0056	-0.0041216	0.0153216
SFTPA1	Q8IWL2	OID21165	10	78430669	81112181		0.0263727	0.0226234	0.0301128		0.0339	0.0297	0.0384	3.14	0.129338		0.034855	0.0271679	0.0425421		0.04	0.03461	0.04539		0.0284	0.023598	0.033202
SLITRK6	Q9H5Y7	OID20094	1	178557079	180602727		0.00145157	0.000663412	0.00247464		0.0015	0.000713	0.00255	1.29	0.0530982		0.001679	-3.992e-05	0.00339792		0.00278	0.000428	0.005132		0.00105	-0.0010668	0.0031668
SLITRK6	Q9H5Y7	OID20094	2	26375230	28530004		0.00209478	0.00113278	0.00331777		0.00214	0.00116	0.00338	1.26	0.36239		0.002603	0.00066456	0.00454144		0.00226	-0.0001312	0.0046512		0.00199	-0.0003816	0.0043616
SLITRK6	Q9H5Y7	OID20094	4	101267552	103276925		0.0012627	0.000554773	0.00214765		0.0013	0.00058	0.00218	1.25	0.0797131		0.001267	-0.00015204	0.00268604		0.00303	0.000776	0.005284		0.00174	-0.0003376	0.0038176
SLITRK6	Q9H5Y7	OID20094	5	153183464	155354369		0.00424057	0.00289598	0.00593843		0.00429	0.00291	0.00591	1.31	0.378804		0.005265	0.00262096	0.00790904		0.00425	0.001506	0.006994		0.00385	0.0011452	0.0065548
SLITRK6	Q9H5Y7	OID20094	9	132263362	134317963		0.00169081	0.000824919	0.00274669		0.00174	0.000862	0.00282	1.26	0.268726		0.002561	0.00063628	0.00448572		0.00238	-0.000756	0.005516		0.00177	-0.0013072	0.0048472
SLITRK6	Q9H5Y7	OID20094	10	6735236	8743422		0.002535	0.00152719	0.00387742		0.00257	0.00148	0.00388	1.23	0.0726449		0.001334	-0.00056328	0.00323128		-0.00112	-0.0038444	0.0016044		0.000699	-0.0022214	0.0036194
SLITRK6	Q9H5Y7	OID20094	10	16833858	18833858		0.0021095	0.00115865	0.00335996		0.00279	0.00166	0.00413	2.29	0.240383		0.00432	0.0018798	0.0067602		0.00377	0.0010064	0.0065336		0.00362	0.000876	0.006364
SLITRK6	Q9H5Y7	OID20094	13	83139415	89164020		0.0727301	0.0665188	0.0788594		0.0977	0.0908	0.105	6.3	0.195059		0.084977	0.071847	0.098107		0.112	0.103866	0.120134		0.0725	0.0655812	0.0794188
SPOCK1	Q08629	OID20924	6	25500000	34000000		0.00214262	0.00117092	0.00333713		0.00335	0.0021	0.00482	2.35	0.295475		0.006203	0.0028612	0.0095448		0.0224	0.0122472	0.0325528		0.0137	0.0037236	0.0236764
PRSS22	Q9GZN4	OID30483	6	25500000	34000000		0.00168197	0.000809985	0.00274912		0.00187	0.00097	0.00299	1.53	0.289376		0.002522	0.00062276	0.00442124		0.0245	0.0141708	0.0348292		0.00632	-0.0036368	0.0162768
GIP	P09681	OID30288	5	95299249	97478281		0.00583545	0.00413225	0.0076015		0.0146	0.0118	0.0176	5.35	0.233833		0.01751	0.0119514	0.0230686		0.0172	0.0134172	0.0209828		0.00998	0.0067656	0.0131944
GIP	P09681	OID30288	9	132205932	134475078		0.00569772	0.00405697	0.00752464		0.0067	0.00488	0.00874	2.22	0.251174		0.006459	0.00374832	0.00916968		0.00474	0.0012708	0.0082092		0.00671	0.003084	0.010336
GIP	P09681	OID30288	19	22285708	24602333		0.00594607	0.00429213	0.00791105		0.00605	0.00432	0.00796	1.44	0.205002		0.005466	0.00271416	0.00821784		0.00887	0.0059888	0.0117512		0.00833	0.005488	0.011172
ESYT2	A0FGR8	OID31134	3	55814971	57846416		0.00341152	0.00214081	0.00495543		0.00343	0.00225	0.0049	1.19	0.372654		0.003402	0.001148	0.005656		0.00316	0.000808	0.005512		0.00267	0.0003768	0.0049632
ESYT2	A0FGR8	OID31134	7	157507461	159967371		0.00979951	0.00770739	0.012175		0.0151	0.0123	0.018	4.25	0.185379		0.012825	0.00862864	0.0170214		0.0148	0.0110172	0.0185828		0.0132	0.0095544	0.0168456
NOS1	P29475	OID20863	11	21154358	23277531		0.00196144	0.00105135	0.0030879		0.00247	0.00142	0.00373	1.98	0.215942		0.003221	0.0010062	0.0054358		0.00397	0.0012064	0.0067336		0.00292	0.0002544	0.0055856
NOS1	P29475	OID20863	12	116138675	118480797		0.0069283	0.00505528	0.00904459		0.0234	0.0201	0.0272	4.25	0.268233		0.022606	0.016971	0.028241		0.028	0.0232568	0.0327432		0.0184	0.0142448	0.0225552
PDGFB	P01127	OID20741	6	25500000	34000000		0.00210996	0.00115511	0.00330448		0.00316	0.00197	0.00457	2.51	0.194428		0.008841	0.00478968	0.0128923		0.00751	-0.0022116	0.0172316		0.00859	-0.0011708	0.0183508
COMMD1	Q8N668	OID30222	2	59824606	63473290		0.00232774	0.00123407	0.00354596		0.00761	0.00573	0.00969	4.68	0.189903		0.008618	0.00493908	0.0122969		0.0124	0.0087152	0.0160848		0.00514	0.0020824	0.0081976
COMMD1	Q8N668	OID30222	3	55814971	57846416		0.0035216	0.00214341	0.00499169		0.0036	0.00231	0.00513	1.34	0.361829		0.003802	0.00148332	0.00612068		0.00451	0.001962	0.007058		0.00331	0.0008992	0.0057208
COMMD1	Q8N668	OID30222	4	46092786	48704703		0.000805874	0.000243102	0.00153462		0.0014	0.000669	0.00239	2.08	0.221882		0.001942	0.00019368	0.00369032		0.00193	-0.0004024	0.0042624		0.0017	-0.0006128	0.0040128
COMMD1	Q8N668	OID30222	12	53298277	55342686		0.00166907	0.000801748	0.00272187		0.00176	0.000863	0.00285	1.4	0.385831		0.002862	0.00081184	0.00491216		0.00334	0.0007724	0.0059076		0.00248	1.04e-05	0.0049496
OMG	P23515	OID21352	6	25500000	34000000		0.00177828	0.000896415	0.00287422		0.00301	0.00184	0.00442	2.35	0.33658		0.004644	0.00190196	0.00738604		0.0153	0.0053236	0.0252764		0.0102	0.0003216	0.0200784
RNASE4	P34096	OID30705	2	26375230	28529596		0.00151488	0.000673472	0.002541		0.00153	0.0007	0.00257	1.18	0.358948		0.001385	1.888e-05	0.00275112		0.000469	-0.0017066	0.0026446		0.00149	-0.0008228	0.0038028
RNASE4	P34096	OID30705	2	209675783	211678331		0.0013317	0.000586923	0.00222179		0.00145	0.000654	0.0025	1.44	0.285085		0.002474	0.00056496	0.00438304		0.00257	0.0001984	0.0049416		0.00192	-0.0003536	0.0041936
RNASE4	P34096	OID30705	4	75444730	77493835		0.00172472	0.000864401	0.00279663		0.00176	0.000876	0.00283	1.24	0.415557		0.002678	0.00074936	0.00460664		0.00423	0.0015448	0.0069152		0.00283	0.0003016	0.0053584
RNASE4	P34096	OID30705	14	19627465	21786095		0.0398312	0.0354286	0.0447528		0.0761	0.0699	0.0826	12.9	0.173437		0.081871	0.0691055	0.0946365		0.0835	0.0761892	0.0908108		0.0391	0.0335532	0.0446468
FABP5	Q01469	OID21043	8	80152556	82300510		0.00590512	0.00420703	0.00759618		0.00609	0.00437	0.0081	1.58	0.0895368		0.007075	0.0038018	0.0103482		0.00879	0.0058108	0.0117692		0.00437	0.0018416	0.0068984
FABP5	Q01469	OID21043	8	104569300	106569300		0.00179771	0.000944719	0.00282338		0.00184	0.000949	0.00287	1.26	0.273414		0.001735	0.00020228	0.00326772		0.00168	-0.0004564	0.0038164		0.00174	-0.0003964	0.0038764
NPTX2	P47972	OID30390	6	25500000	34000000		0.00185994	0.000943822	0.00297305		0.00596	0.00429	0.00786	4.36	0.135163		0.013328	0.00825944	0.0183966		0.0342	0.0239492	0.0444508		0.0143	0.0044412	0.0241588
TALDO1	P37837	OID30414	3	55815721	57831748		0.0024925	0.00142507	0.00377282		0.00257	0.00149	0.00387	1.33	0.351031		0.002917	0.00083156	0.00500244		0.00421	0.0017404	0.0066796		0.00223	-4.4e-06	0.0044644
TALDO1	P37837	OID30414	8	104500600	106580979		0.00383112	0.00250253	0.00547251		0.00387	0.00249	0.00541	1.26	0.268792		0.003467	0.00141684	0.00551716		0.0045	0.0020108	0.0069892		0.00423	0.00178	0.00668
TALDO1	P37837	OID30414	11	0	1824410		0.00114721	0.000465307	0.00205651		0.00238	0.00134	0.00361	2.54	0.213632		0.005892	0.00273836	0.00904564		0.00813	0.004798	0.011462		0.0025	-0.0003224	0.0053224
TALDO1	P37837	OID30414	12	53292096	55336088		0.00157807	0.000754771	0.00247966		0.00194	0.00104	0.00309	1.86	0.152749		0.003561	0.00129916	0.00582284		0.00474	0.0020744	0.0074056		0.00296	0.0004904	0.0054296
IGHMBP2	P38935	OID30123	11	67825666	70030245		0.00303335	0.00193379	0.00452249		0.0031	0.00193	0.00448	1.33	0.370109		0.003844	0.00164684	0.00604116		0.00454	0.001698	0.007382		0.00344	0.0007156	0.0061644
CLEC4A	Q9UMR7	OID20573	1	160558274	162928889		0.00727095	0.00524358	0.00933564		0.00879	0.00672	0.0111	3.4	0.283332		0.011155	0.00686064	0.0154494		0.0144	0.0105584	0.0182416		0.00329	0.0003696	0.0062104
CLEC4A	Q9UMR7	OID20573	5	172774064	174778315		0.00149879	0.000708106	0.00252193		0.00174	0.000877	0.00282	1.68	0.240774		0.003865	0.00148164	0.00624836		0.00319	0.0002108	0.0061692		0.00216	-0.0007212	0.0050412
CLEC4A	Q9UMR7	OID20573	8	59733792	61809686		0.00178615	0.000908847	0.00284722		0.0019	0.00101	0.00301	1.45	0.184217		0.002424	0.00052868	0.00431932		0.00122	-0.000936	0.003376		0.00172	-0.0004948	0.0039348
CLEC4A	Q9UMR7	OID20573	10	96216136	98334679		0.00138425	0.000620152	0.00230735		0.00141	0.000624	0.0024	1.21	0.328252		0.00216	0.000347	0.003973		0.00328	0.000634	0.005926		0.00158	-0.0008896	0.0040496
CLEC4A	Q9UMR7	OID20573	11	125168867	127487701		0.00820768	0.0061495	0.0105379		0.0153	0.0126	0.0183	5.31	0.142196		0.019282	0.0138979	0.0246661		0.0195	0.0153056	0.0236944		0.00936	0.0058908	0.0128292
CLEC4A	Q9UMR7	OID20573	12	6845291	9574453		0.11648	0.109277	0.124275		0.131	0.123	0.139	4.32	0.176429		0.166471	0.144025	0.188917		0.154	0.145062	0.162938		0.0552	0.0492024	0.0611976
CLEC4A	Q9UMR7	OID20573	12	110388673	113468611		0.00178162	0.000870739	0.00292856		0.00184	0.000963	0.00296	1.29	0.431829		0.002516	0.00063636	0.00439564		0.00234	-0.0001492	0.0048292		0.00223	-0.0002592	0.0047192
CLEC4A	Q9UMR7	OID20573	15	57379360	59450219		0.0034575	0.0021302	0.00483682		0.00664	0.00485	0.00866	2.97	0.249346		0.008294	0.00511292	0.0114751		0.0112	0.0076328	0.0147672		0.00802	0.0047076	0.0113324
CLEC4A	Q9UMR7	OID20573	16	55951602	57973539		0.00233796	0.00133017	0.00357048		0.00409	0.0027	0.00569	3.11	0.233819		0.005405	0.002759	0.008051		0.00499	0.0018736	0.0081064		0.00464	0.0015628	0.0077172
CLEC4A	Q9UMR7	OID20573	17	39038488	41059242		0.00101368	0.000383496	0.00184127		0.00109	0.000439	0.00197	1.34	0.316831		0.002207	0.00033324	0.00408076		0.0025	-8.8e-06	0.0050088		0.00188	-0.0005504	0.0043104
CLEC4A	Q9UMR7	OID20573	18	48583585	50583585		0.00120819	0.000501023	0.00209733		0.00249	0.00145	0.00374	2.38	0.0975942		0.003816	0.00156984	0.00606216		0.00492	0.0021172	0.0077228		0.00417	0.0014456	0.0068944
CLEC4A	Q9UMR7	OID20573	19	42594045	44648948		0.00283125	0.00170901	0.00419237		0.00287	0.00171	0.00425	1.26	0.157459		0.002609	0.00053532	0.00468268		0.00397	0.0011868	0.0067532		0.00153	-0.0009788	0.0040388
CRLF1	O75462	OID20699	2	63997954	65997954		0.00086913	0.000268433	0.0016344		0.00137	0.000643	0.00234	1.96	0.294893		0.003306	0.00105984	0.00555216		0.00337	0.0007044	0.0060356		0.00231	-0.0002576	0.0048776
CRLF1	O75462	OID20699	2	225404239	227469438		0.000643918	0.000175558	0.00130504		0.000704	0.000203	0.0014	1.25	0.398026		0.001474	-0.00013908	0.00308708		0.00153	-0.0008416	0.0039016		0.00127	-0.001082	0.003622
CRLF1	O75462	OID20699	5	172320229	174352208		0.00259777	0.00157225	0.0038765		0.00626	0.00456	0.00823	3.9	0.171011		0.009827	0.00612456	0.0135294		0.00956	0.0060712	0.0130488		0.00386	0.0008612	0.0068588
CRLF1	O75462	OID20699	12	6513784	8528585		0.00125778	0.000540062	0.0021313		0.00144	0.000672	0.00243	1.52	0.0463142		0.001908	0.00012636	0.00368964		0.00171	-0.0008184	0.0042384		0.00121	-0.0012596	0.0036796
CRLF1	O75462	OID20699	12	45758145	47771540		0.00136557	0.000574959	0.00237742		0.00144	0.000648	0.00245	1.35	0.182522		0.00242	0.0006168	0.0042232		0.00159	-0.0005268	0.0037068		0.0019	-0.000256	0.004056
CRLF1	O75462	OID20699	12	110388673	113468611		0.002387	0.00136323	0.00366475		0.00254	0.00147	0.00381	1.51	0.40295		0.004265	0.00173464	0.00679536		0.00662	0.0036996	0.0095404		0.00387	0.001224	0.006516
CRLF1	O75462	OID20699	16	88629509	90637957		0.00171167	0.00092005	0.0028252		0.00189	0.001	0.00302	1.64	0.241884		0.00278	0.00073964	0.00482036		0.00369	0.000946	0.006434		0.00218	-0.0004072	0.0047672
CRLF1	O75462	OID20699	19	53248358	55265351		0.00269854	0.0015939	0.00410279		0.00302	0.00185	0.00441	1.69	0.296307		0.003798	0.00135976	0.00623624		0.00255	-0.0007624	0.0058624		0.00271	-0.000622	0.006042
CFC1	P0CG37	OID21261	6	25500000	34000000		0.00164739	0.000817743	0.00270325		0.00209	0.00113	0.00327	1.78	0.218477		0.003718	0.00129348	0.00614252		0.0201	0.0098296	0.0303704		0.00811	-0.0019056	0.0181256
SIRT2	Q8IXJ6	OID21375	3	55815721	57815721		0.00230704	0.00127016	0.00354838		0.00234	0.00136	0.00355	1.23	0.363616		0.002939	0.00076732	0.00511068		0.00387	0.0014396	0.0063004		0.00197	-0.0002448	0.0041848
SIRT2	Q8IXJ6	OID21375	7	105666734	107733272		0.00248648	0.0014251	0.00379616		0.00252	0.00145	0.0038	1.23	0.423435		0.002444	0.00068	0.004208		3.32e-05	-0.0022992	0.0023656		0.00216	-0.0004076	0.0047276
SIRT2	Q8IXJ6	OID21375	10	62114994	64605625		0.00239423	0.00134534	0.00366341		0.00242	0.00138	0.00367	1.2	0.411831		0.001988	0.00051212	0.00346388		0.000566	-0.0016292	0.0027612		0.00157	-0.0007624	0.0039024
SIRT2	Q8IXJ6	OID21375	11	0	1270715		0.00157985	0.000762565	0.00260658		0.00164	0.000793	0.00268	1.29	0.233039		0.001718	8.336e-05	0.00335264		0.00282	0.000272	0.005368		0.000936	-0.0013768	0.0032488
SIRT2	Q8IXJ6	OID21375	19	37217970	40053423		0.00239142	0.00132085	0.00361359		0.00624	0.00453	0.00821	6.16	0.247924		0.009966	0.00594016	0.0139918		0.011	0.0074132	0.0145868		0.00409	0.0010912	0.0070888
HS6ST1	O60243	OID21441	6	25500000	34000000		0.00145628	0.000680053	0.00244349		0.00288	0.00175	0.00423	2.81	0.178326		0.005527	0.00258112	0.00847288		0.0324	0.0221884	0.0426116		0.00854	-0.0011816	0.0182616
PTH	P01270	OID30963	5	176354904	178397136		0.00231228	0.00131414	0.00353793		0.00241	0.00137	0.00368	1.36	0.28627		0.003433	0.00127308	0.00559292		0.00412	0.001376	0.006864		0.00251	-7.72e-05	0.0050972
PTH	P01270	OID30963	7	72435848	74643687		0.00184512	0.000918049	0.00300844		0.00203	0.00107	0.00319	1.54	0.247144		0.002166	0.00057056	0.00376144		0.00242	0.0002248	0.0046152		0.00229	0.0001144	0.0044656
PTH	P01270	OID30963	8	18957745	21075578		0.001254	0.000535264	0.0022111		0.0013	0.000557	0.00227	1.24	0.150852		0.001495	-1.224e-05	0.00300224		-0.000827	-0.0034534	0.0017994		0.00019	-0.002554	0.002934
PTH	P01270	OID30963	11	115739533	117786845		0.00228981	0.00132646	0.00352443		0.00248	0.00144	0.00377	1.61	0.122553		0.004099	0.00173328	0.00646472		0.00654	0.0032864	0.0097936		0.00229	-0.0005716	0.0051516
PTH	P01270	OID30963	19	43884984	45929300		0.00266753	0.00160576	0.00390438		0.00416	0.00272	0.00585	2.24	0.228182		0.006247	0.00318156	0.00931244		0.00553	0.002394	0.008666		0.00482	0.0017428	0.0078972
PTH	P01270	OID30963	20	53094975	55174247		0.00480661	0.00328477	0.00657965		0.0076	0.00562	0.0098	3.08	0.171761		0.009345	0.00580132	0.0128887		0.00927	0.0058204	0.0127196		0.00551	0.002374	0.008646
ATP6V1G1	O75348	OID30242	3	55815721	57815721		0.0013937	0.000629594	0.0023327		0.00141	0.000643	0.00242	1.19	0.369853		0.000989	-0.0004712	0.0024492		0.00145	-0.0007256	0.0036256		0.000692	-0.0013856	0.0027696
JAM3	Q9BX67	OID30586	1	246590804	248999392		0.0381927	0.0339345	0.0428295		0.0393	0.0348	0.0441	2.11	0.365784		0.041265	0.0316865	0.0508435		0.0399	0.034608	0.045192		0.0264	0.0218332	0.0309668
JAM3	Q9BX67	OID30586	3	55814971	57891341		0.00361468	0.00227691	0.00518356		0.00364	0.00233	0.00518	1.22	0.3666		0.003719	0.00136896	0.00606904		0.00318	0.0007888	0.0055712		0.00306	0.0006884	0.0054316
JAM3	Q9BX67	OID30586	3	122114156	124136052		0.00170744	0.000841988	0.00277417		0.00175	0.00086	0.00284	1.26	0.37218		0.001902	0.00016348	0.00364052		-0.000107	-0.0022238	0.0020098		0.00132	-0.0009928	0.0036328
JAM3	Q9BX67	OID30586	8	104500253	106581477		0.00583807	0.00412896	0.00777911		0.00586	0.0042	0.00775	1.21	0.270226		0.004578	0.00215348	0.00700252		0.00619	0.0034852	0.0088948		0.00506	0.0024728	0.0076472
JAM3	Q9BX67	OID30586	10	62118358	64606219		0.00208127	0.0011416	0.00329296		0.00214	0.00116	0.00331	1.27	0.410287		0.002097	0.00054664	0.00364736		0.00153	-0.0008024	0.0038624		0.00207	-0.0003408	0.0044808
JAM3	Q9BX67	OID30586	10	101556824	103631277		0.00143878	0.000651049	0.00241566		0.00164	0.0008	0.0027	1.59	0.355148		0.002553	0.00061652	0.00448948		0.00268	0.0005436	0.0048164		0.00249	0.0003928	0.0045872
JAM3	Q9BX67	OID30586	11	133043169	135330401		0.00478725	0.00319993	0.0065652		0.00957	0.0074	0.012	5.13	0.178305		0.011051	0.00735248	0.0147495		0.0118	0.0079192	0.0156808		0.00819	0.0045836	0.0117964
JAM3	Q9BX67	OID30586	19	53991478	56063539		0.00243501	0.00140431	0.00367134		0.0025	0.00145	0.00387	1.32	0.164257		0.004181	0.00166436	0.00669764		0.00198	-0.0014108	0.0053708		0.00244	-0.00099	0.00587
ANK2	Q01484	OID30161	10	95244776	97350318		0.00176579	0.000888211	0.00281182		0.00283	0.00173	0.00421	2.28	0.0804025		0.002443	0.00044968	0.00443632		0.00384	0.0011352	0.0065448		0.00151	-0.00094	0.00396
C1QTNF9	P0C862	OID30620	6	25500000	34000000		0.00192043	0.000987239	0.00302129		0.00505	0.00349	0.00681	3.98	0.214839		0.007847	0.00418768	0.0115063		0.0147	0.004606	0.024794		0.0105	0.000504	0.020496
PGF	P49763	OID20673	13	27374545	29450979		0.00438403	0.00291264	0.00603335		0.00451	0.00307	0.00616	1.46	0.385634		0.006743	0.00382064	0.00966536		0.00708	0.0039244	0.0102356		0.00484	0.0019	0.00778
PGF	P49763	OID20673	14	67794755	69816213		0.00118009	0.00050802	0.00214981		0.00123	0.000531	0.00213	1.28	0.416091		0.001622	-8.72e-06	0.00325272		0.00114	-0.0009376	0.0032176		0.000764	-0.0012744	0.0028024
PGF	P49763	OID20673	14	73596226	76233972		0.0140299	0.0112	0.0170599		0.0166	0.0136	0.0197	3.53	0.190828		0.017097	0.0119912	0.0222028		0.0249	0.02049	0.02931		0.0183	0.0143016	0.0222984
PGF	P49763	OID20673	17	27349109	29367840		0.00145129	0.000649655	0.0023976		0.00154	0.000753	0.00256	1.36	0.412068		0.002006	0.00036744	0.00364456		0.00226	8.44e-05	0.0044356		0.00191	-0.0002264	0.0040464
GAPDH	P04406	OID30600	3	55815721	57815721		0.00219398	0.00115292	0.00347245		0.00222	0.00119	0.00346	1.23	0.367351		0.001939	0.00023772	0.00364028		0.00101	-0.001146	0.003166		0.00159	-0.0006444	0.0038244
GTPBP2	Q9BX10	OID30946	7	105692475	107733272		0.00181128	0.000945463	0.00295239		0.00184	0.000938	0.00293	1.2	0.425222		0.001876	0.0001512	0.0036008		-0.000252	-0.0025452	0.0020412		0.000925	-0.0015054	0.0033554
GTPBP2	Q9BX10	OID30946	8	104500600	106580979		0.00334623	0.00204765	0.00485574		0.00355	0.00228	0.00503	1.55	0.250627		0.003574	0.0013886	0.0057594		0.00522	0.0026132	0.0078268		0.00394	0.0014704	0.0064096
GTPBP2	Q9BX10	OID30946	10	62128096	64597678		0.00181362	0.000929896	0.00294271		0.00184	0.000918	0.00297	1.19	0.414227		0.00151	0.00015956	0.00286044		-0.00119	-0.0031696	0.0007896		0.000765	-0.001489	0.003019
CLSTN2	Q9H4D0	OID20664	2	19167374	21175729		0.00109366	0.000442084	0.00203098		0.00134	0.000603	0.0023	1.62	0.364637		0.001775	5.12e-06	0.00354488		0.00193	-0.0005984	0.0044584		0.00174	-0.0007688	0.0042488
CLSTN2	Q9H4D0	OID20664	3	136951888	142551513		0.0499087	0.0449077	0.0547641		0.171	0.162	0.18	26.4	0.136847		0.199434	0.178452	0.220416		0.233	0.222573	0.243427		0.124	0.115592	0.132408
CLSTN2	Q9H4D0	OID20664	8	8310636	10382591		0.00193293	0.00101099	0.0030811		0.00238	0.00135	0.00362	2	0.174469		0.002933	0.00084952	0.00501648		0.00442	0.0014408	0.0073992		0.00354	0.0006588	0.0064212
CLSTN2	Q9H4D0	OID20664	17	68085137	70280242		0.00186886	0.000981766	0.00301969		0.00193	0.00101	0.00313	1.31	0.0395093		0.002976	0.00084352	0.00510848		0.0021	-0.0004872	0.0046872		0.00188	-0.0006876	0.0044476
CLSTN2	Q9H4D0	OID20664	19	52077898	54127010		0.00331309	0.00202746	0.00496809		0.00353	0.00225	0.00507	1.56	0.294731		0.004714	0.00200332	0.00742468		0.00269	-0.0005048	0.0058848		0.00342	0.0001664	0.0066736
PDCD5	O14737	OID21021	3	55814971	57831748		0.00234712	0.00134289	0.00361482		0.00237	0.00136	0.00353	1.2	0.369718		0.00258	0.00062	0.00454		0.00393	0.0014996	0.0063604		0.00205	-0.0001452	0.0042452
PDCD5	O14737	OID21021	12	53298277	55323724		0.00164167	0.000766614	0.00276684		0.00174	0.000855	0.00277	1.43	0.388049		0.002254	0.00043708	0.00407092		0.00234	-5.12e-05	0.0047312		0.00157	-0.0007232	0.0038632
PDCD5	O14737	OID21021	19	31207973	34148173		0.0460807	0.0415682	0.0510079		0.0813	0.0749	0.0878	7.9	0.121998		0.065238	0.0540954	0.0763806		0.0874	0.080148	0.094652		0.0563	0.0501652	0.0624348
PRCP	P42785	OID20337	1	182842797	184855735		0.00106758	0.000427354	0.00187635		0.00112	0.000453	0.00201	1.29	0.189673		0.000883	-0.00048116	0.00224716		0.000498	-0.0015404	0.0025364		0.000781	-0.0012966	0.0028586
PRCP	P42785	OID20337	2	61375303	63391824		0.00113299	0.000462254	0.00204277		0.00118	0.000481	0.00209	1.26	0.207385		NA	NA	NA		0.000858	-0.0009746	0.0026906		0.000537	-0.0012466	0.0023206
PRCP	P42785	OID20337	4	75210141	77213058		0.00138785	0.000637429	0.0022709		0.00196	0.00105	0.0031	2.21	0.222098		0.00301	0.00098728	0.00503272		0.00307	0.0006592	0.0054808		0.00292	0.0005288	0.0053112
PRCP	P42785	OID20337	7	149511883	151615769		0.0014698	0.000711342	0.00243195		0.00161	0.00077	0.00264	1.44	0.227312		0.003779	0.00137604	0.00618196		0.00689	0.0036952	0.0100848		0.00157	-0.0011348	0.0042748
PRCP	P42785	OID20337	8	9713981	11879042		0.00309156	0.0018942	0.00446871		0.00314	0.00192	0.00454	1.27	0.36864		0.002926	0.0007406	0.0051114		0.00576	0.0025652	0.0089548		0.00572	0.0025252	0.0089148
PRCP	P42785	OID20337	8	53493507	55903123		0.00979049	0.00755431	0.0121877		0.0107	0.00842	0.0133	2.34	0.256671		0.009817	0.00625372	0.0133803		0.0121	0.0087876	0.0154124		0.0108	0.0075856	0.0140144
PRCP	P42785	OID20337	9	32113324	34180815		0.00294514	0.00178181	0.00421603		0.00299	0.00181	0.00437	1.26	0.288412		0.004615	0.00210032	0.00712968		0.00535	0.0026452	0.0080548		0.00363	0.0011016	0.0061584
PRCP	P42785	OID20337	10	16746339	19008843		0.0105024	0.008157	0.0129684		0.0131	0.0106	0.0158	3.77	0.232353		0.016309	0.0112718	0.0213462		0.0168	0.0129388	0.0206612		0.00774	0.0045844	0.0108956
PRCP	P42785	OID20337	11	80320404	85090587		0.00187753	0.000999939	0.00302217		0.00376	0.00243	0.00535	3.14	0.177799		0.00904	0.0053356	0.0127444		0.0151	0.0108468	0.0193532		0.00444	0.0009512	0.0079288
PRCP	P42785	OID20337	12	56201172	58458110		0.00216729	0.00119562	0.00333052		0.00225	0.00126	0.00344	1.34	0.241709		0.003943	0.00161256	0.00627344		0.00463	0.001984	0.007276		0.0027	0.0002696	0.0051304
PRCP	P42785	OID20337	12	100114327	103891526		0.0216312	0.0184462	0.025117		0.0343	0.03	0.0387	5.12	0.212152		0.027608	0.0215104	0.0337056		0.0439	0.0382748	0.0495252		0.034	0.0288452	0.0391548
PRCP	P42785	OID20337	14	92186629	94706901		0.00111688	0.000423906	0.00197166		0.0021	0.00116	0.00326	2.68	0.202675		0.006142	0.0030942	0.0091898		0.0072	0.0037308	0.0106692		0.00371	0.0005348	0.0068852
SORT1	Q99523	OID20213	1	108192013	110663189		0.0115246	0.00911931	0.0139227		0.0198	0.0166	0.0233	4.39	0.222254		0.016139	0.0115683	0.0207097		0.022	0.0177076	0.0262924		0.0203	0.0161056	0.0244944
SORT1	Q99523	OID20213	3	45941247	48300311		0.00173593	0.000884559	0.00281271		0.00179	0.000924	0.0029	1.3	0.364855		0.001842	0.00035828	0.00332572		0.00433	0.00188	0.00678		0.00237	0.0001552	0.0045848
SORT1	Q99523	OID20213	3	51299655	53662824		0.00281021	0.0016917	0.00432231		0.00371	0.00237	0.00525	2.24	0.385863		0.003466	0.0012708	0.0056612		0.00541	0.0027836	0.0080364		0.00473	0.0021624	0.0072976
SORT1	Q99523	OID20213	3	57265003	59493627		0.00202856	0.00107792	0.00320784		0.00222	0.00122	0.00343	1.57	0.30429		0.002898	0.00095956	0.00483644		0.00274	0.0004272	0.0050528		0.00218	-7.4e-05	0.004434
SORT1	Q99523	OID20213	4	152530526	154547130		0.00172821	0.00089865	0.00273354		0.00176	0.000873	0.00285	1.21	0.0437489		0.002136	0.00021716	0.00405484		0.00155	-0.000998	0.004098		0.00168	-0.0008876	0.0042476
SORT1	Q99523	OID20213	5	71801524	73808347		0.00147896	0.000685792	0.00247165		0.00167	0.00082	0.00276	1.59	0.396164		0.002687	0.000874	0.0045		0.00206	-0.000194	0.004314		0.00233	5.64e-05	0.0046036
SORT1	Q99523	OID20213	7	100525206	103363228		0.00108255	0.000453615	0.00191673		0.00183	0.00095	0.0029	2.35	0.204485		0.001637	-1.332e-05	0.00328732		0.00357	0.0007476	0.0063924		0.00149	-0.0011168	0.0040968
SORT1	Q99523	OID20213	8	104274504	106621041		0.0136744	0.0111315	0.0168968		0.0144	0.0117	0.0174	2.12	0.280853		0.014257	0.00957064	0.0189434		0.0199	0.01598	0.02382		0.0156	0.0119936	0.0192064
SORT1	Q99523	OID20213	9	3743973	5865338		0.00206023	0.00108042	0.00323272		0.00294	0.00179	0.0043	2.58	0.381171		0.007002	0.003915	0.010089		0.00788	0.0044108	0.0113492		0.00457	0.0013752	0.0077648
SORT1	Q99523	OID20213	9	96858720	98975473		0.00313029	0.00194347	0.00450937		0.00315	0.00197	0.00457	1.19	0.341572		0.003412	0.00133636	0.00548764		0.00422	0.0015544	0.0068856		0.00222	-0.00023	0.00467
SORT1	Q99523	OID20213	9	132263362	134279427		0.0025134	0.00147449	0.00384007		0.00256	0.00147	0.00383	1.26	0.199793		0.004248	0.00183132	0.00666468		0.00332	0.000184	0.006456		0.00242	-0.0006376	0.0054776
SORT1	Q99523	OID20213	10	62064035	64640592		0.00398215	0.00266123	0.00555776		0.00403	0.00268	0.00565	1.26	0.387646		0.003517	0.00146488	0.00556912		0.00422	0.001574	0.006866		0.0036	0.0010128	0.0061872
SORT1	Q99523	OID20213	10	68388972	70539932		0.00221329	0.00119701	0.0033536		0.0072	0.00537	0.00929	3.23	0.147134		0.01072	0.00676668	0.0146733		0.0101	0.006572	0.013628		0.00748	0.0041676	0.0107924
SORT1	Q99523	OID20213	12	110270654	113468611		0.00236997	0.00135283	0.00362413		0.0025	0.00147	0.0038	1.44	0.402119		0.002376	0.00058652	0.00416548		0.00298	0.0003928	0.0055672		0.00243	-9.84e-05	0.0049584
SORT1	Q99523	OID20213	19	53971645	56063539		0.00519391	0.00359831	0.00697782		0.006	0.00431	0.00803	2.18	0.20192		0.006415	0.00361416	0.00921584		0.00468	0.0010932	0.0082668		0.0057	0.0020348	0.0093652
APOE	P02649	OID30727	9	103899461	105903458		0.00121428	0.000539446	0.00205731		0.00235	0.00132	0.00358	2.35	0.198776		0.003759	0.00150892	0.00600908		0.00396	0.0013336	0.0065864		0.0024	-5e-05	0.00485
APOE	P02649	OID30727	11	60774534	62872907		0.00236588	0.00134282	0.00361569		0.00244	0.00143	0.00373	1.34	0.306798		0.002564	0.00082548	0.00430252		0.00195	-0.0005	0.0044		0.00286	0.000312	0.005408
APOE	P02649	OID30727	19	43145584	46669140		0.28465	0.273493	0.295794		0.36	0.349	0.371	10	0.121983		0.345502	0.317919	0.373085		0.433	0.420926	0.445074		0.285	0.273867	0.296133
LYPD8	Q6UX82	OID21251	1	19691678	21691678		0.000181308	8.80783e-06	0.000547764		0.000183	8.63e-06	0.000543	1	0.145973		0.000508	-0.0009326	0.0019486		0.00261	-0.000134	0.005354		0.000249	-0.0022206	0.0027186
LYPD8	Q6UX82	OID21251	1	54564598	56564598		0.00015044	8.79921e-06	0.000474151		0.000151	7.28e-06	0.000474	1	0.120001		NA	NA	NA		-0.000438	-0.0026724	0.0017964		-0.000804	-0.0029992	0.0013912
LYPD8	Q6UX82	OID21251	1	109298586	111298586		0.000192901	1.26677e-05	0.000558459		0.000197	1.53e-05	0.000566	1.01	0.141745		NA	NA	NA		-0.00171	-0.0038464	0.0004264		-0.000211	-0.0025434	0.0021214
LYPD8	Q6UX82	OID21251	1	246671429	249938766		0.130377	0.122689	0.138889		0.195	0.186	0.205	21.4	0.0722288		0.255197	0.223529	0.286865		0.218	0.207749	0.228251		0.132	0.123474	0.140526
LYPD8	Q6UX82	OID21251	7	99974413	101989509		0.000997945	0.000382852	0.00192331		0.00115	0.000478	0.00205	1.44	0.0961868		0.000918	-0.00035404	0.00219004		-0.00118	-0.0032968	0.0009368		0.00101	-0.0014008	0.0034208
LYPD8	Q6UX82	OID21251	9	132205932	134474633		0.00561098	0.00395912	0.00731273		0.00565	0.00406	0.0076	1.23	0.181865		0.00617	0.00344756	0.00889244		0.00474	0.0012512	0.0082288		0.0052	0.001672	0.008728
LYPD8	Q6UX82	OID21251	11	125445978	127491436		0.00315244	0.00190272	0.00464147		0.00325	0.00202	0.00466	1.39	0.185931		0.004177	0.00176424	0.00658976		0.00569	0.0026324	0.0087476		0.00317	0.0003672	0.0059728
LYPD8	Q6UX82	OID21251	17	6085977	8308464		0.000503684	0.00011361	0.00114033		0.000547	0.000129	0.00117	1.12	0.227727		0.001574	-0.00038208	0.00353008		-2.85e-05	-0.0029293	0.0028723		0.00138	-0.001658	0.004418
LYPD8	Q6UX82	OID21251	17	48167559	50221484		0.00341229	0.00214438	0.00480393		0.00516	0.00357	0.00695	2.57	0.117979		0.005466	0.0027024	0.0082296		0.00527	0.0023496	0.0081904		0.0037	0.0009364	0.0064636
LYPD8	Q6UX82	OID21251	19	4756284	6853528		0.00974602	0.0074443	0.0118776		0.0134	0.0107	0.0163	2.35	0.134159		0.012091	0.0082592	0.0159228		0.0125	0.0085212	0.0164788		0.0101	0.0062976	0.0139024
LYPD8	Q6UX82	OID21251	19	42648948	44648948		0.00455429	0.00313979	0.00624669		0.00462	0.0032	0.00629	1.34	0.156793		0.004224	0.00166816	0.00677984		0.00397	0.0011476	0.0067924		0.00271	2.48e-05	0.0053952
TNFRSF4	P43489	OID20653	6	24418866	34000000		0.00636744	0.00476009	0.0083724		0.0109	0.00859	0.0134	4.47	0.337193		0.007852	0.00436712	0.0113369		0.0527	0.042018	0.063382		0.0347	0.0243316	0.0450684
TNFRSF10B	O14763	OID20981	3	171545904	173570521		0.00160007	0.000753824	0.00265361		0.00281	0.00171	0.00414	3.11	0.182567		0.00471	0.00218944	0.00723056		0.00532	0.0024388	0.0082012		0.00283	0.0002036	0.0054564
TNFRSF10B	O14763	OID20981	8	21160874	25380252		0.0682855	0.0623584	0.074243		0.11	0.102	0.117	9.26	0.158297		0.116715	0.102184	0.131246		0.124	0.115415	0.132585		0.0566	0.0500536	0.0631464
TNFRSF10B	O14763	OID20981	12	110388673	112569952		0.00168259	0.000847131	0.00272056		0.00171	0.000852	0.00278	1.22	0.446258		0.00176	0.00022924	0.00329076		0.00127	-0.0005528	0.0030928		0.00161	-0.00026572	0.00348572
COL28A1	Q2UY09	OID30969	3	57281676	59493627		0.00142372	0.000638857	0.00239282		0.00169	0.000838	0.00278	1.65	0.289961		0.001831	0.00028848	0.00337352		0.000606	-0.0014716	0.0026836		0.0016	-0.0006148	0.0038148
COL28A1	Q2UY09	OID30969	7	5906486	8957487		0.306352	0.29596	0.317218		0.339	0.328	0.351	7.49	0.157558		0.260435	0.234896	0.285974		0.388	0.376083	0.399917		0.311	0.299632	0.322368
COL28A1	Q2UY09	OID30969	8	10760407	12923985		0.00145459	0.000662356	0.00245193		0.00166	0.000823	0.0027	1.54	0.388781		0.002555	0.0004186	0.0046914		0.00424	0.0013784	0.0071016		0.00221	-0.0004556	0.0048756
COL28A1	Q2UY09	OID30969	8	103946277	105970380		0.000562882	0.000118663	0.00120281		0.00191	0.00103	0.00299	2.5	0.220308		0.002352	0.00048804	0.00421596		0.00233	5.64e-05	0.0046036		0.00209	-0.000164	0.004344
COL28A1	Q2UY09	OID30969	10	16751396	18853444		0.00469115	0.0031592	0.00644655		0.00681	0.00498	0.00885	3.95	0.198258		0.009468	0.00558916	0.0133468		0.0112	0.0077112	0.0146888		0.00476	0.0018396	0.0076804
COL28A1	Q2UY09	OID30969	16	74124261	76183282		0.00210624	0.00112081	0.00327169		0.00224	0.00126	0.00346	1.44	0.269151		0.002193	0.00035844	0.00402756		0.00137	-0.0011584	0.0038984		0.00187	-0.0007172	0.0044572
COL28A1	Q2UY09	OID30969	19	1910854	3917691		0.000972859	0.000362757	0.00181729		0.00103	0.000411	0.00183	1.3	0.0403586		0.003612	0.00100716	0.00621684		0.00399	0.000658	0.007322		0.00111	-0.0019672	0.0041872
APPL2	Q8NEU8	OID30590	12	104051781	106328007		0.00812296	0.00616777	0.010401		0.0125	0.00999	0.0152	3.38	0.103025		0.01389	0.00956428	0.0182157		0.0167	0.01278	0.02062		0.0121	0.0085328	0.0156672
DCTD	P32321	OID30657	3	55815721	57815721		0.00220422	0.00121243	0.00344291		0.00223	0.00123	0.00345	1.22	0.367576		0.00241	0.00046176	0.00435824		0.00233	5.64e-05	0.0046036		0.00202	-0.0002144	0.0042544
DCTD	P32321	OID30657	10	62144311	64597678		0.00160547	0.000770765	0.00263249		0.00163	0.000798	0.00268	1.2	0.422855		0.001428	0.0001344	0.0027216		-0.00104	-0.0030196	0.0009396		0.000929	-0.001325	0.003183
AMBP	P02760	OID21413	6	25500000	34000000		0.00524558	0.00359795	0.00712732		0.0167	0.0138	0.0198	8.25	0.0990272		0.022531	0.0154084	0.0296536		0.092	0.0807888	0.103211		0.0449	0.0344336	0.0553664
HLA-E	P13747	OID20532	5	95646541	98110809		0.0192973	0.0163717	0.0225061		0.0193	0.0162	0.0227	1.25	0.411754		0.012424	0.00833544	0.0165126		0.0254	0.0210488	0.0297512		0.0213	0.0172036	0.0253964
HLA-E	P13747	OID20532	12	109988811	113468611		0.00408183	0.00262726	0.00574008		0.00414	0.00275	0.00573	1.3	0.427772		0.004107	0.00179616	0.00641784		0.00491	0.002068	0.007752		0.0044	0.0015972	0.0072028
HLA-E	P13747	OID20532	16	56011437	58082907		0.00192504	0.000964986	0.00300372		0.00391	0.00256	0.00548	3.45	0.278462		0.005863	0.0029818	0.0087442		0.00464	0.0015236	0.0077564		0.00249	-0.0004304	0.0054104
TFRC	P02786	OID20369	6	24075489	34000000		0.00997482	0.00781669	0.01233		0.018	0.0149	0.0211	2.42	0.127998		0.027587	0.0195667	0.0356073		0.048	0.0373572	0.0586428		0.0284	0.01811	0.03869
NIT2	Q9NQR4	OID30336	3	98454947	101987706		0.00320199	0.00191659	0.00459454		0.00436	0.00294	0.00602	2.77	0.195734		0.006424	0.00338012	0.00946788		0.00725	0.004114	0.010386		0.00548	0.0025008	0.0084592
NIT2	Q9NQR4	OID30336	10	62142032	64597678		0.0016053	0.000793578	0.00265445		0.00164	0.000802	0.00269	1.22	0.418575		0.00171	0.00026548	0.00315452		0.000521	-0.001635	0.002677		0.00135	-0.0009236	0.0036236
PACS2	Q86VP3	OID30186	2	223010157	225015781		0.00322404	0.0019517	0.00470574		0.00326	0.002	0.00465	1.26	0.218491		0.004237	0.00168508	0.00678892		0.00411	0.0014836	0.0067364		0.00223	-0.0001808	0.0046408
PACS2	Q86VP3	OID30186	3	55814971	57846416		0.00328	0.00202962	0.00474844		0.00332	0.00208	0.00478	1.25	0.363226		0.004082	0.0016222	0.0065418		0.00386	0.0013708	0.0063492		0.00348	0.00103	0.00593
PACS2	Q86VP3	OID30186	14	104228533	106466207		0.0145504	0.011934	0.0175605		0.015	0.0122	0.0179	1.87	0.286712		0.012931	0.008766	0.017096		0.0168	0.013076	0.020524		0.0162	0.0125152	0.0198848
PGR	P06401	OID30460	20	898803	2925382		0.0113074	0.00884616	0.0139126		0.0113	0.00889	0.0139	1.2	0.357274		0.009683	0.00647056	0.0128954		0.00827	0.0047224	0.0118176		0.011	0.0072368	0.0147632
AMIGO2	Q86SJ2	OID21370	1	42686335	44918242		0.0011196	0.000462744	0.00199716		0.00122	0.000515	0.00214	1.37	0.332045		0.001502	7.512e-05	0.00292888		0.00126	-0.0011116	0.0036316		0.000974	-0.0013584	0.0033064
AMIGO2	Q86SJ2	OID21370	2	8413147	10558061		0.00196996	0.00103681	0.00310885		0.00205	0.00108	0.00319	1.3	0.298988		0.002601	0.0005626	0.0046394		0.00131	-0.001532	0.004152		0.00131	-0.001532	0.004152
AMIGO2	Q86SJ2	OID21370	3	55814665	57916824		0.0105	0.00821828	0.0129313		0.0109	0.00856	0.0135	2.02	0.291898		0.012326	0.00767296	0.016979		0.0131	0.0097484	0.0164516		0.0113	0.0081052	0.0144948
AMIGO2	Q86SJ2	OID21370	3	97497106	100465345		0.0181124	0.0149643	0.0213603		0.0191	0.0159	0.0224	2.26	0.402571		0.017311	0.0118328	0.0227892		0.0261	0.02169	0.03051		0.0194	0.0154212	0.0233788
AMIGO2	Q86SJ2	OID21370	9	3744743	5857802		0.00194842	0.00106937	0.00303691		0.00303	0.00186	0.00442	2.64	0.305152		0.005551	0.00275604	0.00834596		0.00634	0.0029884	0.0096916		0.00386	0.000724	0.006996
AMIGO2	Q86SJ2	OID21370	9	132205932	134503284		0.00824561	0.00620363	0.0104192		0.00841	0.00639	0.0106	1.53	0.172393		0.009009	0.005726	0.012292		0.00892	0.0051568	0.0126832		0.00773	0.0040648	0.0113952
AMIGO2	Q86SJ2	OID21370	10	79501105	81501105		0.00115169	0.000462156	0.00207085		0.00147	0.000703	0.00247	1.69	0.271285		0.001602	-2.48e-05	0.0032288		0.00169	-0.0005444	0.0039244		0.000957	-0.0011794	0.0030934
AMIGO2	Q86SJ2	OID21370	11	60774534	62856709		0.00212727	0.00113682	0.00330827		0.00217	0.0012	0.00335	1.24	0.32146		0.002233	0.0005866	0.0038794		0.00137	-0.0010408	0.0037808		0.00204	-0.0004492	0.0045292
AMIGO2	Q86SJ2	OID21370	11	125347975	127395259		0.00284938	0.00174907	0.00425722		0.00305	0.00189	0.0044	1.55	0.121432		0.004053	0.00157556	0.00653044		0.00491	0.0019504	0.0078696		0.00279	4.6e-05	0.005534
AMIGO2	Q86SJ2	OID21370	12	45817047	48574059		0.012393	0.00992993	0.0150883		0.0369	0.0326	0.0415	11.8	0.220817		0.038911	0.0301831	0.0476389		0.047	0.041414	0.052586		0.0347	0.0297216	0.0396784
AMIGO2	Q86SJ2	OID21370	12	55593395	57757619		0.000988086	0.000365887	0.0018363		0.00103	0.000388	0.00188	1.25	0.316884		0.001794	0.00011036	0.00347764		0.00135	-0.0009432	0.0036432		0.00168	-0.0006524	0.0040124
AMIGO2	Q86SJ2	OID21370	12	109988811	113506946		0.00360382	0.00234917	0.00514395		0.00366	0.00232	0.00514	1.27	0.433021		0.003484	0.00134564	0.00562236		0.00486	0.0019984	0.0077216		0.0041	0.0012972	0.0069028
AMIGO2	Q86SJ2	OID21370	15	57806533	59806574		0.00123115	0.000485982	0.00216301		0.00128	0.000549	0.00222	1.26	0.278776		0.001947	0.00025944	0.00363456		0.000788	-0.0017208	0.0032968		0.00174	-0.0008668	0.0043468
AMIGO2	Q86SJ2	OID21370	17	6051979	8308464		0.00391356	0.00251579	0.00543875		0.00554	0.00393	0.00737	3.1	0.171115		0.007395	0.00434524	0.0104448		0.00924	0.0055748	0.0129052		0.00696	0.0034712	0.0104488
MICB_MICA	Q29980_Q29983	OID20593	2	110050100	112078756		0.000124959	3.51175e-06	0.000418732		0.000125	3.39e-06	0.00042	1	0.123675		0	-0.00113288	0.00113288		0.00109	-0.0009092	0.0030892		-6.03e-05	-0.00189682	0.00177622
MICB_MICA	Q29980_Q29983	OID20593	3	97497106	100467782		0.00439717	0.00296345	0.00612859		0.00451	0.00305	0.00622	1.41	0.404996		0.004193	0.00189784	0.00648816		0.00703	0.0040312	0.0100288		0.00505	0.0022472	0.0078528
MICB_MICA	Q29980_Q29983	OID20593	9	132166877	134474633		0.00285058	0.00169033	0.00412848		0.00319	0.00198	0.00463	1.76	0.197151		0.004019	0.00165132	0.00638668		0.0016	-0.0015752	0.0047752		0.00284	-0.0004332	0.0061132
MICB_MICA	Q29980_Q29983	OID20593	12	9325177	11484726		0.000369803	6.07777e-05	0.00086818		0.000416	8.33e-05	0.000946	1.1	0.246862		0.000218	-0.00084824	0.00128424		0.000527	-0.0018446	0.0028986		4.44e-05	-0.0022684	0.0023572
MICB_MICA	Q29980_Q29983	OID20593	12	110395984	112494996		0.00058448	0.000139898	0.00122699		0.000718	0.00022	0.00144	1.4	0.372994		0.001126	-0.0001578	0.0024098		0.00181	-5.396e-05	0.00367396		0.000894	-0.00082688	0.00261488
MICB_MICA	Q29980_Q29983	OID20593	15	54242097	56505981		0.00129958	0.000573903	0.00221938		0.00137	0.000605	0.00232	1.29	0.347549		0.001339	-5.26e-05	0.0027306		0.000543	-0.0016718	0.0027578		0.00104	-0.0012336	0.0033136
MICB_MICA	Q29980_Q29983	OID20593	17	6085977	8308464		0.000491844	0.000108437	0.00110337		0.000816	0.000294	0.00154	1.56	0.217723		0.001972	8.08e-06	0.00393592		0.00222	-0.0008376	0.0052776		0.00165	-0.0013488	0.0046488
MICB_MICA	Q29980_Q29983	OID20593	19	42648948	44648948		0.000750987	0.000238886	0.00151244		0.000895	0.000316	0.00167	1.39	0.149057		NA	NA	NA		-0.00107	-0.0032456	0.0011056		2.31e-05	-0.0022897	0.0023359
RNF43	Q68DV7	OID31291	14	93371805	95378610		0.0020112	0.00111008	0.00315444		0.00206	0.00108	0.00327	1.28	0.0378653		0.003638	0.00129384	0.00598216		0.00332	0.0003212	0.0063188		0.00264	-0.0003	0.00558
RNF43	Q68DV7	OID31291	17	57338717	60234387		0.0047112	0.00330826	0.00636272		0.00854	0.0065	0.0108	4.21	0.209202		0.007671	0.00441348	0.0109285		0.00903	0.0055412	0.0125188		0.00707	0.003738	0.010402
RNF43	Q68DV7	OID31291	22	21358119	23370746		0.00153451	0.000721115	0.00258546		0.00159	0.000746	0.00267	1.31	0.105681		0.00221	0.00035584	0.00406416		0.00201	-0.0002832	0.0043032		0.00208	-0.0002328	0.0043928
TSPAN8	P19075	OID31470	2	131320213	133444222		0.00795755	0.00600144	0.0101853		0.00926	0.00719	0.0116	2.24	0.389259		0.00687	0.00409856	0.00964144		0.00712	0.0043172	0.0099228		0.00849	0.00555	0.01143
TSPAN8	P19075	OID31470	2	231694169	233843517		0.00117096	0.000487822	0.00205159		0.00126	0.000539	0.00218	1.34	0.338068		0.001551	-3.28e-06	0.00310528		-0.000355	-0.0026874	0.0019774		0.000816	-0.0016536	0.0032856
TSPAN8	P19075	OID31470	3	152903891	155260649		0.00148127	0.000694659	0.00250128		0.00152	0.000731	0.00251	1.24	0.142998		0.001565	0.00019888	0.00293112		0.00308	0.0006692	0.0054908		0.00163	-0.0006044	0.0038644
TSPAN8	P19075	OID31470	3	195228891	197342613		0.00224552	0.00124775	0.00336491		0.00232	0.0013	0.0036	1.31	0.443758		0.002142	0.00032116	0.00396284		0.00206	-0.000586	0.004706		0.00167	-0.0009368	0.0042768
TSPAN8	P19075	OID31470	6	149694426	151707363		0.00103849	0.000387117	0.00193782		0.0011	0.00045	0.00197	1.32	0.096677		0.001703	-5.12e-05	0.0034572		0.00171	-0.0010144	0.0044344		0.00105	-0.0016156	0.0037156
TSPAN8	P19075	OID31470	9	132220383	134317691		0.00144761	0.000668426	0.00243824		0.00262	0.00155	0.00396	2.24	0.131003		0.002847	0.00078312	0.00491088		0.00147	-0.001568	0.004508		0.00198	-0.0010972	0.0050572
TSPAN8	P19075	OID31470	12	69689727	72501215		0.125209	0.11757	0.133792		0.129	0.122	0.137	3.79	0.345928		0.063569	0.0518286	0.0753094		0.155	0.146121	0.163879		0.132	0.12365	0.14035
TSPAN8	P19075	OID31470	13	102048390	104218404		0.00566704	0.00400565	0.00766459		0.0105	0.00835	0.0131	3.43	0.111874		0.014328	0.00951424	0.0191418		0.013	0.0094132	0.0165868		0.00458	0.0017184	0.0074416
TSPAN8	P19075	OID31470	14	102098707	104100498		0.00124109	0.000523457	0.00218563		0.00192	0.00101	0.00305	2.15	0.162233		0.003358	0.00113536	0.00558064		0.0024	0.0001068	0.0046932		0.00248	0.0001672	0.0047928
TSPAN8	P19075	OID31470	16	88624582	90867443		0.00374516	0.00245909	0.00530185		0.00381	0.00253	0.00538	1.3	0.297822		0.003669	0.00149732	0.00584068		0.00354	0.000796	0.006284		0.00408	0.0012772	0.0068828
TSPAN8	P19075	OID31470	17	28597161	31572596		0.0078293	0.00587722	0.0100622		0.00878	0.0067	0.011	2.3	0.352783		0.006886	0.00380292	0.00996908		0.00767	0.0047888	0.0105512		0.0087	0.0057208	0.0116792
TSPAN8	P19075	OID31470	19	4811707	6851790		0.00226712	0.00127103	0.00351473		0.00336	0.00216	0.00482	2.17	0.180125		0.004125	0.00166912	0.00658088		0.00404	0.0008256	0.0072544		0.00247	-0.0006072	0.0055472
TSPAN8	P19075	OID31470	19	46850161	49831734		0.0175297	0.0145171	0.0206547		0.0194	0.0162	0.0227	2.32	0.307934		0.012084	0.00836	0.015808		0.0224	0.0177744	0.0270256		0.0202	0.0157116	0.0246884
INHBB	P09529	OID30625	2	119430508	121605605		0.0748652	0.0684853	0.0814617		0.0782	0.0719	0.0847	4.07	0.270376		0.066176	0.0540083	0.0783437		0.0865	0.0793656	0.0936344		0.06	0.0538456	0.0661544
INHBB	P09529	OID30625	6	129027974	131063042		0.00141494	0.000600624	0.00233442		0.00155	0.000738	0.00261	1.45	0.354977		0.002367	0.0004658	0.0042682		0.0019	-0.0004912	0.0042912		0.00179	-0.0005816	0.0041616
INHBB	P09529	OID30625	8	57399138	59655326		0.00263902	0.0015757	0.00388885		0.00355	0.00224	0.00505	2.2	0.201149		0.003627	0.00152196	0.00573204		0.00411	0.0014248	0.0067952		0.00295	0.0003824	0.0055176
INHBB	P09529	OID30625	10	62144311	64597678		0.0015571	0.000737477	0.00257652		0.0017	0.000826	0.00274	1.43	0.398848		0.001994	0.00038288	0.00360512		0.00214	-0.0002512	0.0045312		0.00201	-0.0003812	0.0044012
INHBB	P09529	OID30625	12	119985573	121986153		0.00162259	0.00077174	0.00272257		0.00165	0.000815	0.00272	1.23	0.333876		0.002211	0.0004274	0.0039946		0.0022	-0.0001912	0.0045912		0.00167	-0.0006624	0.0040024
INHBB	P09529	OID30625	14	93371805	95397299		0.00320656	0.00199808	0.00470679		0.0035	0.00224	0.00503	1.72	0.0418717		0.004667	0.00201316	0.00732084		0.00535	0.0021356	0.0085644		0.00248	-0.00046	0.00542
INHBB	P09529	OID30625	17	46307646	48709086		0.00186631	0.000990383	0.00293937		0.00201	0.00108	0.00317	1.53	0.432277		0.002871	0.00088748	0.00485452		0.00264	0.0003272	0.0049528		0.0022	-5.4e-05	0.004454
ASGR1	P07306	OID20990	1	108241460	110690361		0.005526	0.00391123	0.00740554		0.00742	0.00554	0.00955	2.3	0.23418		0.007066	0.00411228	0.0100197		0.0071	0.0038856	0.0103144		0.00611	0.002974	0.009246
ASGR1	P07306	OID20990	5	141109462	143159774		0.00137111	0.000633317	0.00231387		0.00141	0.000668	0.00241	1.23	0.354641		0.001744	4.468e-05	0.00344332		-0.00104	-0.0034704	0.0013904		0.0011	-0.0015852	0.0037852
ASGR1	P07306	OID20990	8	8315699	10315848		0.00123965	0.000524026	0.0021597		0.00248	0.00143	0.00373	2.62	0.243023		0.003493	0.0012292	0.0057568		0.00318	0.0003184	0.0060416		0.0031	0.000258	0.005942
ASGR1	P07306	OID20990	11	115715567	118229878		0.00581683	0.00413068	0.00783134		0.00786	0.00588	0.01	2.99	0.194324		0.007006	0.00419928	0.00981272		0.00805	0.0044632	0.0116368		0.0081	0.0045132	0.0116868
ASGR1	P07306	OID20990	14	93206394	95411531		0.00417671	0.0027763	0.00580308		0.00467	0.0032	0.00637	1.97	0.0513069		0.006539	0.00347552	0.00960248		0.00918	0.0056128	0.0127472		0.00362	0.0005232	0.0067168
ASGR1	P07306	OID20990	17	6088947	8295522		0.0118703	0.00939338	0.0144837		0.0168	0.014	0.0199	3.32	0.228665		0.020763	0.015228	0.026298		0.0232	0.0186136	0.0277864		0.0106	0.0068564	0.0143436
ASGR1	P07306	OID20990	17	65199313	67308933		0.00180847	0.000906185	0.00300847		0.00184	0.000933	0.00298	1.23	0.0382871		0.002021	1.004e-05	0.00403196		0.00236	-0.0002468	0.0049668		0.00102	-0.00143	0.00347
SMAD5	Q99717	OID21353	6	25500000	34000000		0.00169164	0.000836809	0.00276013		0.00445	0.00301	0.00611	3.5	0.303441		0.006939	0.00356976	0.0103082		0.0366	0.0261924	0.0470076		0.0172	0.0071844	0.0272156
NEXN	Q0ZGT2	OID30678	1	76524343	79089617		0.00313611	0.00197303	0.00456867		0.00378	0.00244	0.00528	2.19	0.148167		0.004083	0.0018682	0.0062978		0.00283	0.0003016	0.0053584		0.00371	0.0010836	0.0063364
NEXN	Q0ZGT2	OID30678	3	55815721	57815721		0.00150434	0.000723709	0.00255514		0.00153	0.000729	0.00255	1.21	0.371385		0.001279	-0.00021648	0.00277448		0.000989	-0.001069	0.003047		0.00105	-0.001008	0.003108
NEXN	Q0ZGT2	OID30678	7	105698017	107733272		0.00183665	0.000922258	0.00292787		0.00187	0.000985	0.003	1.23	0.421049		0.001796	0.0001888	0.0034032		-0.000203	-0.0024374	0.0020314		0.00121	-0.0011812	0.0036012
NEXN	Q0ZGT2	OID30678	10	62144311	64578993		0.00114672	0.000466833	0.002019		0.00118	0.000502	0.00207	1.24	0.41566		0.001339	4.932e-05	0.00262868		-0.000654	-0.0026336	0.0013256		0.0009	-0.0012952	0.0030952
F10	P00742	OID30684	2	26325171	28780749		0.00497918	0.00341638	0.00679086		0.00502	0.00349	0.00677	1.26	0.357913		0.004528	0.00219168	0.00686432		0.00567	0.0027888	0.0085512		0.00459	0.0018264	0.0073536
F10	P00742	OID30684	7	72432415	74643687		0.00206599	0.00112374	0.00324051		0.0021	0.00115	0.00325	1.25	0.184638		0.002303	0.00066248	0.00394352		0.00145	-0.0005688	0.0034688		0.0028	0.0006048	0.0049952
F10	P00742	OID30684	8	124464631	126492141		0.00159372	0.000792758	0.00260494		0.00165	0.000834	0.0027	1.27	0.42896		0.00251	0.00055392	0.00446608		0.00251	-0.0001164	0.0051364		0.00163	-0.0008984	0.0041584
F10	P00742	OID30684	9	113292262	115541420		0.00649287	0.00477069	0.00840428		0.0176	0.0147	0.0208	7.42	0.345107		0.021722	0.0157675	0.0276765		0.0242	0.0197508	0.0286492		0.00961	0.0061604	0.0130596
F10	P00742	OID30684	10	62114123	64640511		0.00304551	0.00184648	0.00443653		0.00307	0.0019	0.00447	1.21	0.434661		0.002777	0.00101496	0.00453904		0.00448	0.0018536	0.0071064		0.00288	0.00043	0.00533
F10	P00742	OID30684	13	111842881	114353470		0.00727734	0.00546657	0.00928645		0.0292	0.0253	0.0333	13.4	0.130725		0.038382	0.0297384	0.0470256		0.042	0.0364336	0.0475664		0.015	0.0109036	0.0190964
F10	P00742	OID30684	16	15000336	17048222		0.0014206	0.00065437	0.00236087		0.00317	0.00202	0.00458	2.47	0.2172		0.003628	0.00144456	0.00581144		0.00311	0.0008168	0.0054032		0.00356	0.001208	0.005912
F10	P00742	OID30684	16	78700330	80721549		0.00122929	0.000528847	0.00218433		0.00139	0.000642	0.00235	1.44	0.268593		0.000694	-0.00108372	0.00247172		0.00026	-0.0027976	0.0033176		0.000507	-0.0025702	0.0035842
F10	P00742	OID30684	22	23589768	25634117		0.00256253	0.00148991	0.00383451		0.00297	0.00181	0.00435	1.93	0.256203		0.005819	0.00309264	0.00854536		0.00505	0.002208	0.007892		0.0043	0.0015364	0.0070636
BAG3	O95817	OID20972	3	185732972	187742138		0.00253806	0.00143992	0.00378601		0.00261	0.00153	0.00395	1.32	0.355335		0.00441	0.00192668	0.00689332		0.00419	0.0010344	0.0073456		0.00331	0.0002524	0.0063676
BAG3	O95817	OID20972	4	185194478	187258649		0.00387092	0.0025114	0.00547745		0.00392	0.00259	0.0055	1.26	0.44645		0.005137	0.00255176	0.00772224		0.0047	0.0014072	0.0079928		0.00413	0.000896	0.007364
BAG3	O95817	OID20972	5	176400814	178415473		0.00245714	0.0014017	0.00372754		0.00318	0.00197	0.00458	2.34	0.230938		0.004455	0.001907	0.007003		0.00466	0.0018768	0.0074432		0.00271	0.0001424	0.0052776
BAG3	O95817	OID20972	10	118665450	121029457		0.0021299	0.00117491	0.00331548		0.00405	0.00262	0.00559	2.26	0.124158		0.004405	0.00189228	0.00691772		0.00643	0.0033332	0.0095268		0.00335	0.0005472	0.0061528
BAG3	O95817	OID20972	19	34055403	36068720		0.0017751	0.000923273	0.00292804		0.00184	0.000915	0.00293	1.32	0.0769632		0.00167	-0.00022924	0.00356924		0.00113	-0.0014768	0.0037368		0.00102	-0.0015672	0.0036072
PDCD1LG2	Q9BQ51	OID21273	1	42568464	45009451		0.00225344	0.00128457	0.00344927		0.00256	0.00149	0.00387	1.72	0.353091		0.002242	0.00055052	0.00393348		0.00355	0.0008844	0.0062156		0.00215	-0.0003588	0.0046588
PDCD1LG2	Q9BQ51	OID21273	3	96641754	101803592		0.105586	0.098727	0.112886		0.116	0.109	0.124	5.1	0.205419		0.077313	0.0642104	0.0904156		0.158	0.148886	0.167114		0.124	0.11569	0.13231
PDCD1LG2	Q9BQ51	OID21273	5	131477205	133496995		0.00133606	0.000567444	0.00230239		0.00156	0.000744	0.00258	1.63	0.306204		0.002215	0.00036868	0.00406132		0.00281	0.0004972	0.0051228		0.00161	-0.000546	0.003766
PDCD1LG2	Q9BQ51	OID21273	9	3806017	7691506		0.179653	0.170073	0.188835		0.257	0.247	0.268	8.77	0.16772		0.197193	0.177716	0.21667		0.353	0.341201	0.364799		0.223	0.212553	0.233447
PDCD1LG2	Q9BQ51	OID21273	9	132166877	134523026		0.0136409	0.0109996	0.0167912		0.0169	0.0138	0.0201	2.31	0.132711		0.014417	0.010352	0.018482		0.0176	0.0132096	0.0219904		0.0154	0.0111664	0.0196336
PDCD1LG2	Q9BQ51	OID21273	11	125347975	127394260		0.00157786	0.000817222	0.00255136		0.00165	0.000818	0.00263	1.35	0.136398		0.002983	0.00076232	0.00520368		0.00164	-0.0009864	0.0042664		0.00177	-0.000876	0.004416
PDCD1LG2	Q9BQ51	OID21273	12	110270654	113468611		0.00157893	0.000724151	0.00258661		0.00165	0.000817	0.0027	1.31	0.428688		0.002006	0.00034392	0.00366808		0.00238	-0.0001484	0.0049084		0.00198	-0.0005092	0.0044692
PDCD1LG2	Q9BQ51	OID21273	17	6051979	8336922		0.00314999	0.00200502	0.0047354		0.00419	0.00278	0.00582	2.83	0.208648		0.007249	0.00396404	0.010534		0.00905	0.0053848	0.0127152		0.00377	0.000536	0.007004
TOMM20	Q15388	OID30353	3	55814971	57867264		0.00272797	0.00170803	0.0039826		0.00276	0.00166	0.00411	1.23	0.367608		0.003022	0.00093264	0.00511136		0.00193	-0.0002652	0.0041252		0.00248	0.000226	0.004734
TOMM20	Q15388	OID30353	7	105666734	107733272		0.00196778	0.0010246	0.00310618		0.00202	0.00107	0.00317	1.25	0.418628		0.00198	0.00031008	0.00364992		-0.00114	-0.003296	0.001016		0.00142	-0.00103	0.00387
TOMM20	Q15388	OID30353	8	104537253	106580311		0.00199397	0.0010567	0.00305535		0.00203	0.00108	0.00319	1.25	0.266344		0.001996	0.00031236	0.00367964		0.00255	0.000296	0.004804		0.00197	-0.0002056	0.0041456
TOMM20	Q15388	OID30353	10	62128096	64605625		0.00195417	0.00105607	0.0030404		0.00204	0.0011	0.00321	1.32	0.372283		0.001649	0.00026328	0.00303472		0.000175	-0.0019418	0.0022918		0.00111	-0.0011244	0.0033444
TOMM20	Q15388	OID30353	11	0	1270715		0.00134432	0.000601906	0.00226148		0.00136	0.000633	0.00233	1.17	0.238607		0.001061	-0.00027964	0.00240164		-0.000325	-0.0024614	0.0018114		0.000546	-0.0016884	0.0027804
TOMM20	Q15388	OID30353	12	5173262	7185588		0.00142931	0.000653333	0.00240673		0.00145	0.000676	0.00244	1.2	0.437682		0.001764	7.644e-05	0.00345156		0.000862	-0.0017644	0.0034884		0.00148	-0.0012248	0.0041848
ADGRE2	Q9UHX3	OID20755	1	160572445	162704318		0.0018049	0.00091426	0.00301175		0.00191	0.00102	0.00302	1.43	0.121153		0.003082	0.00107888	0.00508512		0.00206	-0.0006252	0.0047452		0.00242	-0.0003044	0.0051444
ADGRE2	Q9UHX3	OID20755	2	26375230	28526125		0.0013028	0.000583661	0.00231241		0.00136	0.000602	0.00227	1.3	0.351677		0.001412	5.176e-05	0.00277224		0.00109	-0.0011052	0.0032852		0.00109	-0.0011052	0.0032852
ADGRE2	Q9UHX3	OID20755	10	16598747	19008843		0.00774891	0.00574988	0.0100437		0.0104	0.00813	0.0129	3.87	0.238808		0.01302	0.00870016	0.0173398		0.0145	0.0107172	0.0182828		0.00748	0.004246	0.010714
ADGRE2	Q9UHX3	OID20755	11	59351163	61444824		0.00126471	0.000542535	0.00219201		0.00151	0.000721	0.00252	1.7	0.256007		0.00321	0.00107556	0.00534444		0.00436	0.0017336	0.0069864		0.00315	0.0006608	0.0056392
ADGRE2	Q9UHX3	OID20755	12	109988811	113781063		0.00535867	0.0037701	0.00712649		0.00541	0.00375	0.00718	1.27	0.437126		0.003756	0.00169604	0.00581596		0.00575	0.0026336	0.0088664		0.00451	0.0015112	0.0075088
ADGRE2	Q9UHX3	OID20755	17	6051979	8355768		0.006875	0.00483512	0.00882057		0.0102	0.00798	0.0127	4.34	0.149438		0.010703	0.00690256	0.0145034		0.0135	0.0095212	0.0174788		0.00804	0.0044728	0.0116072
ADGRE2	Q9UHX3	OID20755	19	13238790	15497145		0.0358879	0.0314674	0.0406725		0.0711	0.0651	0.0773	9.47	0.169565		0.091975	0.0773632	0.106587		0.077	0.0701008	0.0838992		0.0156	0.0116408	0.0195592
LY75	O60449	OID20580	2	156735981	163063875		0.415563	0.405034	0.426905		0.55	0.538	0.562	20.2	0.120793		0.396191	0.368667	0.423715		0.69	0.678848	0.701152		0.538	0.525926	0.550074
LY75	O60449	OID20580	9	132220383	134307079		0.000872442	0.000302771	0.00167598		0.000942	0.00034	0.00173	1.29	0.0849081		0.001186	-0.00053292	0.00290492		0.000328	-0.002612	0.003268		0.00108	-0.0019188	0.0040788
LY75	O60449	OID20580	11	125352643	127408308		0.00169482	0.000837083	0.00266933		0.00273	0.00167	0.00402	2.84	0.196954		0.002742	0.00060364	0.00488036		0.00382	0.000978	0.006662		0.0019	-0.000746	0.004546
LY75	O60449	OID20580	12	110246657	113468611		0.00202877	0.00109331	0.00316438		0.00209	0.00111	0.00334	1.29	0.427868		0.002196	0.00049864	0.00389336		0.00444	0.0016764	0.0072036		0.00203	-0.0004592	0.0045192
LY75	O60449	OID20580	12	119767275	121767275		0.00124373	0.000513455	0.00220886		0.00131	0.000568	0.00226	1.3	0.418839		0.001637	0.00013172	0.00314228		0.00257	0.0001788	0.0049612		0.0012	-0.0010148	0.0034148
LY75	O60449	OID20580	17	6051979	8361007		0.00210087	0.00109009	0.0033044		0.0029	0.00177	0.00425	2.33	0.279011		0.006231	0.00324984	0.00921216		0.00799	0.0044032	0.0115768		0.00348	0.0002656	0.0066944
PDIA4	P13667	OID30375	3	55814971	57831748		0.00252975	0.0014734	0.00382677		0.00256	0.00148	0.00379	1.23	0.368546		0.002947	0.00088116	0.00501284		0.00295	0.0006372	0.0052628		0.00241	0.000156	0.004664
PDIA4	P13667	OID30375	3	122114156	124136052		0.0013106	0.000580818	0.00224572		0.00134	0.000606	0.00226	1.22	0.376704		0.000869	-0.00051868	0.00225668		0.000169	-0.0019478	0.0022858		0.000772	-0.0014232	0.0029672
PDIA4	P13667	OID30375	7	147969361	150053276		0.0037829	0.00248225	0.00528231		0.00394	0.00258	0.00552	1.47	0.167704		0.004965	0.00241504	0.00751496		0.00399	0.0010696	0.0069104		0.00404	0.0011	0.00698
PDIA4	P13667	OID30375	8	104569300	106569300		0.00162243	0.000749664	0.00266777		0.00164	0.000831	0.00267	1.21	0.268836		0.001356	-9.44e-05	0.0028064		0.000823	-0.0011762	0.0028222		0.00152	-0.0005772	0.0036172
SPON1	Q9HCB6	OID20759	9	132190139	134345313		0.00261533	0.00148432	0.00390098		0.00276	0.00166	0.00408	1.46	0.0777772		0.006108	0.00319348	0.00902252		0.00501	0.0016388	0.0083812		0.00313	-8.44e-05	0.0063444
SPON1	Q9HCB6	OID20759	11	12593350	16117429		0.0476907	0.0425506	0.0530856		0.085	0.0786	0.0917	14.6	0.237492		0.075419	0.0627966	0.0880414		0.11	0.10216	0.11784		0.0733	0.0665968	0.0800032
SPON1	Q9HCB6	OID20759	11	56143010	58234454		0.00171866	0.000894591	0.00281349		0.00192	0.00103	0.00305	1.61	0.196127		0.00248	0.00058076	0.00437924		0.00454	0.0019136	0.0071664		0.00348	0.0009712	0.0059888
SPON1	Q9HCB6	OID20759	17	67949204	70428367		0.00440723	0.00299557	0.00605764		0.00453	0.00305	0.00625	1.41	0.0441231		0.005103	0.00246092	0.00774508		0.00488	0.0019204	0.0078396		0.00518	0.0022008	0.0081592
SPON1	Q9HCB6	OID20759	19	31350147	33503396		0.00188171	0.000987984	0.00298851		0.00221	0.00123	0.00338	1.76	0.150121		0.00274	0.00070356	0.00477644		0.00274	9.4e-05	0.005386		0.00181	-0.000738	0.004358
SPON1	Q9HCB6	OID20759	19	47600190	49756272		0.00278797	0.00167766	0.00415153		0.00282	0.00169	0.00418	1.22	0.44884		0.003086	0.00116324	0.00500876		0.00463	0.0015136	0.0077464		0.00286	-9.96e-05	0.0058196
MAP2K6	P52564	OID20552	7	105666734	107733272		0.00223597	0.00122531	0.00348307		0.00228	0.0013	0.00347	1.25	0.421576		0.002643	0.00075944	0.00452656		0.00111	-0.00134	0.00356		0.00164	-0.0008688	0.0041488
MAP2K6	P52564	OID20552	10	62128096	64605625		0.00181232	0.000923263	0.00290672		0.00184	0.000947	0.00292	1.2	0.414092		0.001892	0.0003534	0.0034306		0.000998	-0.0012364	0.0032324		0.00147	-0.0008232	0.0037632
MAP2K6	P52564	OID20552	12	53298277	55323724		0.00150882	0.000695312	0.0024906		0.00164	0.000819	0.00268	1.49	0.383191		0.002445	0.0006124	0.0042776		0.00229	-0.0001012	0.0046812		0.00205	-0.0003216	0.0044216
REG3A	Q06141	OID20258	2	78043280	80554218		0.0211631	0.0180731	0.0247691		0.0493	0.0444	0.0545	14.2	0.128235		0.050105	0.0401913	0.0600187		0.0532	0.0473592	0.0590408		0.0268	0.022292	0.031308
REG3A	Q06141	OID20258	3	39873097	41883471		0.0014585	0.000679089	0.00240903		0.00148	0.000721	0.0025	1.2	0.142825		0.001008	-0.00030324	0.00231924		2.9e-05	-0.00192316	0.00198116		0.000944	-0.0011336	0.0030216
REG3A	Q06141	OID20258	6	40698327	42740926		0.00235399	0.00129481	0.00362789		0.00241	0.00142	0.00364	1.31	0.133787		0.002939	0.00073988	0.00513812		0.00354	0.0007568	0.0063232		0.00175	-0.0008372	0.0043372
REG3A	Q06141	OID20258	6	104912612	107321648		0.00424036	0.00280388	0.00587406		0.00441	0.00297	0.00597	1.53	0.0968709		0.004754	0.00226284	0.00724516		0.00646	0.003422	0.009498		0.00383	0.0010272	0.0066328
REG3A	Q06141	OID20258	7	246556	2247276		0.000697369	0.000202887	0.00140205		0.000735	0.000229	0.00144	1.21	0.226995		0.001331	-0.00039576	0.00305776		0.00441	0.001568	0.007252		0.0012	-0.0013088	0.0037088
REG3A	Q06141	OID20258	8	22512664	24560405		0.00126464	0.000534334	0.00216875		0.00153	0.000747	0.00254	1.7	0.233413		0.002894	0.00089088	0.00489712		0.00182	-0.000826	0.004466		0.00248	-0.0002248	0.0051848
REG3A	Q06141	OID20258	12	30956517	32988239		0.00158045	0.000786692	0.00262382		0.00297	0.0018	0.00433	3.1	0.11723		0.004133	0.00173788	0.00652812		0.00289	0.0003616	0.0054184		0.00255	6.08e-05	0.0050392
REG3A	Q06141	OID20258	15	73286144	76637650		0.0227896	0.019352	0.0264574		0.0229	0.0195	0.0264	1.32	0.0907817		0.024767	0.0176326	0.0319014		0.027	0.0224136	0.0315864		0.0144	0.0106368	0.0181632
REG3A	Q06141	OID20258	21	37918700	39924487		0.00100759	0.000385639	0.00185005		0.00105	0.000386	0.00192	1.25	0.327557		0.00168	-0.00010556	0.00346556		0.0012	-0.001348	0.003748		0.000908	-0.0016008	0.0034168
CD38	P28907	OID21316	4	14089514	16917482		0.0659554	0.0599813	0.0723777		0.116	0.109	0.124	11.4	0.150524		0.103264	0.087976	0.118552		0.134	0.125454	0.142546		0.084	0.076846	0.091154
CD38	P28907	OID21316	12	110270654	113530465		0.00320588	0.00201183	0.00461694		0.00327	0.00206	0.0047	1.31	0.428134		0.003286	0.00123976	0.00533224		0.00503	0.0021684	0.0078916		0.00352	0.0008152	0.0062248
FKBP4	Q02790	OID20960	3	55814971	57867264		0.00398048	0.00248854	0.00546393		0.00403	0.00272	0.00564	1.28	0.359815		0.005108	0.0023444	0.0078716		0.00595	0.0032648	0.0086352		0.00432	0.0018112	0.0068288
FKBP4	Q02790	OID20960	7	105681574	107733272		0.00179883	0.00092376	0.00288129		0.00186	0.000969	0.00298	1.3	0.420267		0.002254	0.0004704	0.0040376		0.000367	-0.001985	0.002719		0.00167	-0.0008388	0.0041788
FKBP4	Q02790	OID20960	8	104558736	106580979		0.00216036	0.00118827	0.00332511		0.00219	0.00118	0.00331	1.23	0.268988		0.002057	0.0003518	0.0037622		0.00254	0.0002664	0.0048136		0.00199	-0.0002052	0.0041852
FKBP4	Q02790	OID20960	11	0	1270715		0.00172442	0.000873397	0.00278924		0.00185	0.00094	0.00295	1.38	0.232999		0.002542	0.00054084	0.00454316		0.00414	0.0014548	0.0068252		0.00124	-0.0011316	0.0036116
FKBP4	Q02790	OID20960	12	1785253	3798560		0.00142604	0.000683787	0.00246431		0.0018	0.000915	0.00285	1.78	0.0476015		0.002937	0.00060264	0.00527136		0.00302	-0.000116	0.006156		0.00212	-0.0009376	0.0051776
FKBP4	Q02790	OID20960	12	53274687	55342686		0.00200388	0.00105234	0.00321463		0.00205	0.00108	0.00321	1.27	0.397403		0.002387	0.00052696	0.00424704		0.00191	-0.0004812	0.0043012		0.00165	-0.0007216	0.0040216
FKBP4	Q02790	OID20960	12	110388673	112569952		0.00152529	0.000729022	0.00252536		0.00221	0.00121	0.00341	2.2	0.332495		0.002499	0.00055076	0.00444724		0.00287	0.000812	0.004928		0.00214	0.00018392	0.00409608
ACP5	P13686	OID20314	1	160515469	162704318		0.00129965	0.000574411	0.00218415		0.00173	0.000865	0.00279	1.84	0.201844		0.003901	0.00155684	0.00624516		0.00325	0.0004276	0.0060724		0.00266	-0.0001036	0.0054236
ACP5	P13686	OID20314	8	103946277	105970380		0.00119801	0.000482093	0.00206598		0.00249	0.00142	0.00374	3.08	0.243092		0.001897	0.00024472	0.00354928		0.00118	-0.0008976	0.0032576		0.00173	-0.000426	0.003886
ACP5	P13686	OID20314	9	32118898	34168893		0.00146185	0.000683824	0.00248813		0.00156	0.000743	0.00254	1.39	0.286374		0.001536	-2.416e-05	0.00309616		0.00152	-0.0007536	0.0037936		0.00118	-0.0010544	0.0034144
ACP5	P13686	OID20314	11	127319256	129334215		0.00202733	0.00106841	0.00317211		0.00224	0.00124	0.00346	1.62	0.108163		0.002679	0.00065432	0.00470368		0.00274	0.0001528	0.0053272		0.00295	0.0003432	0.0055568
ACP5	P13686	OID20314	12	100609013	102863758		0.00160658	0.000835417	0.00261402		0.00277	0.00164	0.00412	2.45	0.196292		0.004594	0.00215968	0.00702832		0.00303	0.0004036	0.0056564		0.00296	0.0003532	0.0055668
ACP5	P13686	OID20314	14	64393374	66694109		0.00114567	0.000497485	0.0020964		0.00139	0.000652	0.00234	1.64	0.260004		0.002141	0.00034368	0.00393832		0.00295	0.0005196	0.0053804		0.00204	-0.0002728	0.0043528
ACP5	P13686	OID20314	14	93310657	95382864		0.00499287	0.00345276	0.00672596		0.00657	0.00482	0.00856	2.5	0.138815		0.007454	0.00439444	0.0105136		0.0083	0.0048896	0.0117104		0.00621	0.002976	0.009444
ACP5	P13686	OID20314	16	78520098	80549237		0.00168485	0.000833888	0.0026962		0.0029	0.00176	0.00422	2.66	0.23091		0.005025	0.00226532	0.00778468		0.00386	0.00043	0.00729		0.00254	-0.000792	0.005872
ACP5	P13686	OID20314	17	6166093	8166093		0.00092528	0.000328839	0.00174102		0.000978	0.000377	0.00182	1.28	0.188334		0.00144	-0.00036124	0.00324124		0.00188	-0.000962	0.004722		0.00099	-0.0017736	0.0037536
ACP5	P13686	OID20314	19	10271222	13451186		0.0618873	0.0561654	0.0676424		0.109	0.101	0.116	6.03	0.140927		0.08572	0.0717276	0.0997124		0.143	0.134337	0.151663		0.11	0.10218	0.11782
NPTXR	O95502	OID20191	7	19331650	21331650		0.000298562	4.20921e-05	0.0007603		0.000328	5.73e-05	0.000782	1.06	0.134246		0.001045	-0.00060532	0.00269532		0.00191	-0.0005988	0.0044188		0.000505	-0.001847	0.002857
NPTXR	O95502	OID20191	7	97601345	99844223		0.00163281	0.000783449	0.00259908		0.00559	0.00397	0.00742	3.89	0.20458		0.007568	0.00431832	0.0108177		0.00851	0.0055308	0.0114892		0.00579	0.0030852	0.0084948
NPTXR	O95502	OID20191	10	16764505	18938523		0.00197434	0.00104153	0.00308583		0.00277	0.00165	0.00409	2.47	0.185687		0.005177	0.00252512	0.00782888		0.00475	0.0018688	0.0076312		0.00396	0.0011572	0.0067628
NPTXR	O95502	OID20191	17	6166093	8166093		0.000687392	0.000197506	0.00140987		0.00128	0.000574	0.0022	2.08	0.261022		0.002543	0.00060652	0.00447948		0.00289	-6.96e-05	0.0058496		0.00234	-0.0005608	0.0052408
NPTXR	O95502	OID20191	22	36453629	42743647		0.161459	0.152959	0.17042		0.178	0.169	0.187	6	0.179507		0.188873	0.169857	0.207889		0.2	0.189886	0.210114		0.138	0.129043	0.146957
FOXO3	O43524	OID21271	6	25500000	34000000		0.00137858	0.000628831	0.00237048		0.0025	0.00143	0.00378	2.21	0.287181		0.003683	0.00118988	0.00617612		0.0129	0.0027864	0.0230136		0.00666	-0.003336	0.016656
ACYP1	P07311	OID30642	3	55814971	57831748		0.0025418	0.00147768	0.00379642		0.00268	0.00155	0.00403	1.44	0.340659		0.002795	0.00066448	0.00492552		0.00494	0.0023528	0.0075272		0.00219	-8.36e-05	0.0044636
ACYP1	P07311	OID30642	8	104560042	106578478		0.00163795	0.000807813	0.00270757		0.00198	0.00108	0.00315	1.82	0.26024		0.002008	0.00041648	0.00359952		0.00153	-0.000626	0.003686		0.00247	0.0001964	0.0047436
ACYP1	P07311	OID30642	10	62142032	64501424		0.00160119	0.000747064	0.00263673		0.00163	0.000789	0.00267	1.21	0.379958		0.00148	0.00014132	0.00281868		0.000449	-0.001707	0.002605		0.000777	-0.0014182	0.0029722
ACYP1	P07311	OID30642	14	73261881	76292999		0.0396788	0.0350742	0.0444093		0.0504	0.0453	0.0555	3.5	0.220084		0.067787	0.0554527	0.0801213		0.0531	0.0470828	0.0591172		0.0169	0.0128036	0.0209964
CALCOCO2	Q13137	OID30249	3	55108243	57919710		0.0208658	0.0175275	0.0243775		0.021	0.0176	0.0246	1.4	0.34849		0.023813	0.0173568	0.0302692		0.0253	0.020792	0.029808		0.0175	0.013482	0.021518
CALCOCO2	Q13137	OID30249	3	122114156	124136052		0.00160046	0.000734549	0.00261374		0.00163	0.000821	0.00271	1.22	0.379267		0.001314	-0.0001952	0.0028232		0.000524	-0.0016908	0.0027388		0.0012	-0.0010932	0.0034932
CALCOCO2	Q13137	OID30249	5	131067045	133475490		0.00200288	0.00105226	0.00313366		0.00202	0.00105	0.00317	1.18	0.448678		0.001381	0.00015012	0.00261188		0.000408	-0.0016892	0.0025052		0.00183	-0.0004436	0.0041036
CALCOCO2	Q13137	OID30249	7	105666734	107735615		0.00386829	0.00252831	0.00547461		0.00391	0.00255	0.0055	1.23	0.420347		0.003838	0.00168396	0.00599204		0.00215	-0.0004568	0.0047568		0.0031	0.0003952	0.0058048
CALCOCO2	Q13137	OID30249	11	0	1283415		0.00299339	0.0018286	0.00438415		0.00311	0.00187	0.00455	1.4	0.225446		0.004283	0.0017546	0.0068114		0.00371	0.0010248	0.0063952		0.00272	0.0001524	0.0052876
CALCOCO2	Q13137	OID30249	17	28518756	30518756		0.00124186	0.000508177	0.00219194		0.00131	0.000573	0.00225	1.33	0.424367		0.002277	0.00052672	0.00402728		0.00308	0.0009632	0.0051968		0.00176	-0.00016668	0.00368668
CALCOCO2	Q13137	OID30249	17	47805710	49830866		0.000821264	0.000263353	0.0015895		0.00137	0.000627	0.00233	2.15	0.119232		0.003306	0.00112648	0.00548552		0.00431	0.0016444	0.0069756		0.00263	0.0001604	0.0050996
SHMT1	P34896	OID20714	3	55814971	57831417		0.0025693	0.00152384	0.00376918		0.00259	0.00145	0.00384	1.2	0.370391		0.002643	0.00065164	0.00463436		0.00242	0.000166	0.004674		0.00218	-5.44e-05	0.0044144
SHMT1	P34896	OID20714	7	105681526	107733272		0.00118253	0.000494357	0.00209624		0.00121	0.000512	0.00209	1.2	0.422745		0.001385	-0.00016928	0.00293928		0.000236	-0.0020768	0.0025488		0.00106	-0.0013508	0.0034708
SHMT1	P34896	OID20714	8	104500600	106580979		0.00287392	0.00178919	0.004367		0.00295	0.00177	0.00434	1.33	0.266026		0.002875	0.00091304	0.00483696		0.00351	0.0011384	0.0058816		0.00326	0.000908	0.005612
SHMT1	P34896	OID20714	17	16099933	20530594		0.25746	0.247122	0.268229		0.295	0.284	0.305	6.83	0.224265		0.166313	0.143673	0.188953		0.312	0.300671	0.323329		0.257	0.246259	0.267741
SFRP4	Q6FHJ7	OID30648	1	58180384	60218322		0.00183245	0.00089914	0.00300624		0.00195	0.00101	0.00309	1.39	0.259646		0.002634	0.000625	0.004643		0.00339	0.0007636	0.0060164		0.00164	-0.0007904	0.0040704
SFRP4	Q6FHJ7	OID30648	7	36460927	39114940		0.0207065	0.0173026	0.0241097		0.0322	0.0281	0.0366	5.26	0.164693		0.033891	0.0264508	0.0413312		0.0379	0.0325884	0.0432116		0.0224	0.0179312	0.0268688
SFRP4	Q6FHJ7	OID30648	11	125214601	127434367		0.00727716	0.00526283	0.00941323		0.0124	0.00992	0.0152	4.82	0.146597		0.014859	0.0102412	0.0194768		0.0163	0.0123212	0.0202788		0.00949	0.0060404	0.0129396
SFRP4	Q6FHJ7	OID30648	12	0	1518910		0.00408272	0.00275338	0.00563601		0.00418	0.00277	0.00588	1.4	0.337513		0.006143	0.00328336	0.00900264		0.00608	0.0032184	0.0089416		0.00467	0.0019652	0.0073748
BTN2A1	Q7KYR7	OID20713	1	178306660	180793499		0.00336991	0.00209776	0.00468821		0.00343	0.0022	0.00491	1.34	0.0586047		0.002841	0.00096724	0.00471476		0.00343	0.0009408	0.0059192		0.00335	0.0008608	0.0058392
BTN2A1	Q7KYR7	OID20713	3	45846708	47851683		0.00126293	0.000563549	0.00215507		0.00213	0.00114	0.00328	2.26	0.181614		0.00288	0.00085336	0.00490664		0.00393	0.0016172	0.0062428		0.00298	0.0007652	0.0051948
BTN2A1	Q7KYR7	OID20713	12	119759088	121926700		0.00121738	0.000536202	0.00208135		0.00126	0.000547	0.00221	1.25	0.388876		0.00168	0.00014728	0.00321272		0.00243	-4e-07	0.0048604		0.00137	-0.0009428	0.0036828
BTN2A1	Q7KYR7	OID20713	16	19339137	21381010		0.00166597	0.000853609	0.00268437		0.00184	0.00096	0.00294	1.51	0.193517		0.002506	0.00077336	0.00423864		0.00148	-0.0008916	0.0038516		0.00164	-0.0007316	0.0040116
BTN2A1	Q7KYR7	OID20713	17	6085977	8308464		0.00054762	0.000139905	0.00117932		0.000609	0.000179	0.00128	1.2	0.194503		0.001402	-0.00034632	0.00315032		0.000657	-0.0022242	0.0035382		0.000734	-0.0021668	0.0036348
BTN2A1	Q7KYR7	OID20713	17	80214819	82301025		0.00181536	0.000952029	0.0029267		0.00196	0.00102	0.00311	1.44	0.423447		0.002108	0.00026364	0.00395236		0.00183	-0.0008944	0.0045544		0.00106	-0.001586	0.003706
CEACAM1	P13688	OID21528	1	15173110	17190090		0.00140062	0.000669956	0.00231386		0.00142	0.000648	0.00243	1.19	0.387609		0.001699	7.416e-05	0.00332384		0.00142	-0.0009908	0.0038308		0.00122	-0.0011712	0.0036112
CEACAM1	P13688	OID21528	1	25695422	27695422		0.000197537	1.48392e-05	0.00056467		0.00043	0.000117	0.00094	1.35	0.0873772		0.000225	-0.00077264	0.00122264		0.000644	-0.0014728	0.0027608		0.000322	-0.0017556	0.0023996
CEACAM1	P13688	OID21528	4	144863730	146900258		0.00134276	0.000623951	0.00226394		0.00139	0.000631	0.00235	1.28	0.158764		0.00202	0.00027952	0.00376048		0.00108	-0.000978	0.003138		0.0015	-0.0006168	0.0036168
CEACAM1	P13688	OID21528	9	132165599	134498002		0.0193474	0.0162872	0.0225869		0.0194	0.0162	0.0227	1.21	0.185832		0.014049	0.010082	0.018016		0.0182	0.0138096	0.0225904		0.0165	0.0122272	0.0207728
CEACAM1	P13688	OID21528	12	19836230	22263598		0.00183257	0.000940808	0.00288985		0.00243	0.0014	0.00369	2.11	0.163931		0.002665	0.00084808	0.00448192		0.00251	-0.0001556	0.0051756		0.00227	-0.0003564	0.0048964
CEACAM1	P13688	OID21528	14	102095493	104109184		0.00154841	0.000707671	0.00257548		0.0017	0.000852	0.00278	1.52	0.251059		0.002643	0.0007908	0.0044952		0.00131	-0.000846	0.003466		0.00251	0.0001972	0.0048228
CEACAM1	P13688	OID21528	19	40606986	44452809		0.0363564	0.0322684	0.0408155		0.0427	0.0381	0.0476	8.25	0.0687776		0.038849	0.0301329	0.0475651		0.0754	0.0684812	0.0823188		0.0477	0.04182	0.05358
B4GALT1	P15291	OID20780	1	178504138	180793499		0.00228177	0.00128405	0.00358727		0.0026	0.00153	0.0039	1.82	0.104708		0.002067	0.00045588	0.00367812		0.0023	-3.24e-05	0.0046324		0.00266	0.0002884	0.0050316
B4GALT1	P15291	OID20780	5	115006862	117016941		0.00151347	0.000726872	0.00251369		0.00394	0.00259	0.00556	3.7	0.197517		0.005399	0.0026354	0.0081626		0.00612	0.0031604	0.0090796		0.00316	0.0004944	0.0058256
B4GALT1	P15291	OID20780	9	31632534	34494803		0.0203203	0.0173179	0.0238648		0.0268	0.0231	0.0306	4.39	0.137874		0.024978	0.0183885	0.0315675		0.0342	0.0292804	0.0391196		0.0279	0.0233332	0.0324668
B4GALT1	P15291	OID20780	9	132257521	134279871		0.00313042	0.00192021	0.00451072		0.0035	0.00223	0.00496	1.79	0.230626		0.004503	0.00208436	0.00692164		0.00329	0.000154	0.006426		0.00255	-0.0005076	0.0056076
B4GALT1	P15291	OID20780	19	50648108	53152973		0.0434275	0.0384648	0.0483175		0.055	0.0498	0.0604	4.7	0.192015		0.040404	0.0330285	0.0477795		0.0631	0.0564752	0.0697248		0.0507	0.0445456	0.0568544
CMC1	Q7Z7K0	OID30360	3	27241610	29587817		0.000116212	2.12177e-06	0.000405175		0.000116	1.74e-06	0.000409	1	0.143252		0	-0.00140728	0.00140728		0.000264	-0.002088	0.002616		-0.000257	-0.0025306	0.0020166
CMC1	Q7Z7K0	OID30360	3	55815721	57815721		0.00196614	0.00110571	0.00307788		0.00199	0.00109	0.00314	1.21	0.368833		0.002328	0.00040916	0.00424684		0.00271	0.0004364	0.0049836		0.00172	-0.000436	0.003876
CMC1	Q7Z7K0	OID30360	10	62128096	64605625		0.00173185	0.000884129	0.00280529		0.00176	0.000888	0.00281	1.21	0.402479		0.001444	0.0001504	0.0027376		1.34e-05	-0.0020838	0.0021106		0.000864	-0.0013508	0.0030788
CMC1	Q7Z7K0	OID30360	12	26697180	28761109		0.00147421	0.00066182	0.00252051		0.00154	0.000736	0.00252	1.33	0.167837		0.002478	0.00070224	0.00425376		0.00338	0.0009496	0.0058104		0.0019	-0.000354	0.004154
SERPINC1	P01008	OID30789	6	25500000	34000000		0.00135624	0.000603251	0.00231894		0.00159	0.000775	0.00261	1.52	0.172747		0.002287	0.00046812	0.00410588		0.0143	0.0044608	0.0241392		0.00604	-0.0036228	0.0157028
CA2	P00918	OID21149	8	84350813	87023742		0.00589356	0.00416917	0.00772323		0.00762	0.00568	0.00977	3.65	0.196938		0.010526	0.00632964	0.0147224		0.0122	0.008966	0.015434		0.0097	0.0067012	0.0126988
UNC5D	Q6UXZ4	OID30447	8	34147656	36876926		0.00185502	0.000982833	0.0029971		0.00301	0.00186	0.0044	2.29	0.205421		0.00324	0.00112712	0.00535288		0.00306	0.00061	0.00551		0.00247	9.84e-05	0.0048416
PADI2	Q9Y2J8	OID20467	1	15988207	18103279		0.00746548	0.0054648	0.00965512		0.00773	0.00578	0.00992	1.64	0.32887		0.00707	0.00400064	0.0101394		0.00836	0.0049888	0.0117312		0.00616	0.0029848	0.0093352
VIT	Q6UXI7	OID30334	1	159955284	162265175		0.0117838	0.00941871	0.0143774		0.012	0.00959	0.0147	1.62	0.308441		0.010337	0.00676784	0.0139062		0.0135	0.0097368	0.0172632		0.0105	0.006972	0.014028
VIT	Q6UXI7	OID30334	2	33794737	38575611		0.119312	0.112194	0.127565		0.291	0.28	0.302	16.8	0.177033		0.32828	0.303508	0.353052		0.327	0.315534	0.338466		0.134	0.125317	0.142683
VIT	Q6UXI7	OID30334	3	51234850	53813585		0.00228582	0.00131682	0.00350466		0.00237	0.00137	0.00359	1.36	0.403019		0.002116	0.00054604	0.00368596		0.00416	0.0015924	0.0067276		0.00273	0.0003192	0.0051408
VIT	Q6UXI7	OID30334	4	100944147	103467284		0.00188182	0.000952744	0.0029227		0.00196	0.00106	0.00308	1.36	0.0797131		0.003398	0.0011538	0.0056422		0.00333	0.00088	0.00578		0.00378	0.0012908	0.0062692
VIT	Q6UXI7	OID30334	4	164359350	166466563		0.000994819	0.000402998	0.00180563		0.00148	0.000701	0.00245	1.94	0.231876		0.001685	1.508e-05	0.00335492		0.00149	-0.0009208	0.0039008		0.00128	-0.0011112	0.0036712
VIT	Q6UXI7	OID30334	8	132346145	134555867		0.00430739	0.00279441	0.00605489		0.0121	0.00965	0.0147	4.41	0.237492		0.0118	0.007929	0.015671		0.0114	0.0076368	0.0151632		0.00743	0.0039804	0.0108796
VIT	Q6UXI7	OID30334	12	89888698	92263268		0.00146455	0.000709896	0.00237153		0.00156	0.000745	0.00265	1.34	0.0939062		0.001882	0.00028264	0.00348136		0.00197	-0.0003624	0.0043024		0.00146	-0.000794	0.003714
VIT	Q6UXI7	OID30334	17	6085977	8308464		0.00184063	0.000937787	0.00298263		0.0019	0.000996	0.003	1.28	0.187746		0.002027	0.00021008	0.00384392		0.000441	-0.0024206	0.0033026		0.0019	-0.0010988	0.0048988
VIT	Q6UXI7	OID30334	17	27265920	29391573		0.00106118	0.000399271	0.00186684		0.00151	0.000725	0.00251	1.95	0.320114		0.001993	0.00031916	0.00366684		0.00197	-0.0002056	0.0041456		0.00157	-0.0005664	0.0037064
VIT	Q6UXI7	OID30334	22	37184910	39207179		0.00121447	0.000508831	0.00212222		0.00124	0.000511	0.0022	1.2	0.378677		0.000979	-0.00044788	0.00240588		-0.000541	-0.0028146	0.0017326		0.000474	-0.0019172	0.0028652
SDHB	P21912	OID31436	1	15177886	17260209		0.00174331	0.000879475	0.00281381		0.00179	0.000903	0.00289	1.3	0.380508		0.002727	0.00079248	0.00466152		0.00328	0.0005556	0.0060044		0.00214	-0.0004668	0.0047468
SDHB	P21912	OID31436	1	154100745	156149251		0.00139545	0.000625436	0.00232688		0.00145	0.000647	0.00242	1.28	0.373232		0.001529	0.00010212	0.00295588		0.000191	-0.0018278	0.0022098		0.00124	-0.000916	0.003396
SDHB	P21912	OID31436	4	144826892	146903626		0.00576827	0.00413129	0.00762097		0.00583	0.00412	0.00768	1.3	0.149175		0.005825	0.00317312	0.00847688		0.00516	0.0025924	0.0077276		0.0055	0.0028932	0.0081068
SDHB	P21912	OID31436	5	30020414	32024906		0.00170265	0.000851026	0.00285384		0.00176	0.0009	0.0029	1.32	0.257268		0.002881	0.0006172	0.0051448		0.003	0.0003344	0.0056656		0.00109	-0.0013796	0.0035596
SDHB	P21912	OID31436	16	79463444	81464197		0.00116637	0.000485998	0.0020422		0.00125	0.00052	0.00218	1.36	0.245823		0.002456	0.00018632	0.00472568		0.00279	-0.0003264	0.0059064		0.0016	-0.0013988	0.0045988
SDHB	P21912	OID31436	18	57412200	59481816		0.00334492	0.00203941	0.00492651		0.00343	0.00217	0.00492	1.37	0.192372		0.004648	0.00214116	0.00715484		0.00314	0.0002196	0.0060604		0.0034	0.00046	0.00634
DNAJB8	Q8NHS0	OID20093	7	156317055	158400396		0.00170012	0.000864651	0.00277853		0.00272	0.00161	0.00404	2.44	0.256595		0.004449	0.00184808	0.00704992		0.00302	1.6e-06	0.0060384		0.00281	-0.0001888	0.0058088
DNAJB8	Q8NHS0	OID20093	14	105069640	107651139		0.00123257	0.000512554	0.00218831		0.00159	0.000784	0.00263	1.89	0.228703		0.002192	0.00048876	0.00389524		0.00244	0.00051528	0.00436472		0.00201	0.00014996	0.00387004
OTUD6B	Q8N6M0	OID31487	3	55814971	57831748		0.0029327	0.00178081	0.00420158		0.00297	0.00184	0.00439	1.25	0.365223		0.003413	0.00115508	0.00567092		0.00452	0.0020112	0.0070288		0.00254	0.0002664	0.0048136
OTUD6B	Q8N6M0	OID31487	7	105733200	107733272		0.00157506	0.00076275	0.00262138		0.00162	0.000792	0.00263	1.25	0.417389		0.002427	0.00055324	0.00430076		0.0006	-0.0017324	0.0029324		0.00155	-0.0008804	0.0039804
C7	P10643	OID30766	5	38013302	45555120		0.0704483	0.0642766	0.0767218		0.206	0.197	0.216	23.1	0.157877		0.313487	0.287444	0.33953		0.347	0.335279	0.358721		0.177	0.167318	0.186682
C7	P10643	OID30766	10	16806193	18850189		0.00237302	0.00135629	0.00353037		0.0033	0.00201	0.00472	2.47	0.231033		0.004251	0.00179316	0.00670884		0.00484	0.0019588	0.0077212		0.00269	2.44e-05	0.0053556
C7	P10643	OID30766	22	42928847	44985602		0.00183953	0.000923045	0.00292582		0.00191	0.001	0.00308	1.32	0.211437		0.002253	0.0002734	0.0042326		-0.000936	-0.0038368	0.0019648		0.00159	-0.001546	0.004726
ADAM22	Q9P0K1	OID21001	1	178504138	180859040		0.00264712	0.00154144	0.00397733		0.0027	0.00163	0.00403	1.31	0.0502244		0.002534	0.00064456	0.00442344		0.00304	0.00059	0.00549		0.00233	-4.16e-05	0.0047016
ADAM22	Q9P0K1	OID21001	2	161101843	163120286		0.00192022	0.000992425	0.00316898		0.00195	0.00103	0.0031	1.22	0.0638985		0.00147	6.86e-05	0.0028714		0.00124	-0.00064748	0.00312748		0.000956	-0.00088836	0.00280036
ADAM22	Q9P0K1	OID21001	7	84946173	89954635		0.172478	0.163432	0.182043		0.241	0.231	0.252	9.1	0.191353		0.162392	0.141636	0.183148		0.32	0.308573	0.331427		0.227	0.216651	0.237349
ADAM22	Q9P0K1	OID21001	16	19341705	21381010		0.00171308	0.000864725	0.00281961		0.00175	0.000862	0.00284	1.24	0.182945		0.002353	0.0005498	0.0041562		0.00275	0.0002216	0.0052784		0.00163	-0.0007808	0.0040408
ADAM22	Q9P0K1	OID21001	17	6166093	8166093		0.000237018	2.48751e-05	0.000641327		0.000254	3.16e-05	0.000673	1.03	0.148457		0.000777	-0.00076748	0.00232148		0.000602	-0.0021616	0.0033656		0.000394	-0.00235	0.003138
ADAM22	Q9P0K1	OID21001	17	80239762	82286853		0.000887517	0.000305158	0.00162685		0.00135	0.000618	0.00228	1.92	0.311783		0.002491	0.00052512	0.00445688		0.00119	-0.0014756	0.0038556		0.00255	-0.0002528	0.0053528
GCHFR	P30047	OID30631	2	59376815	61500494		0.00406166	0.00267204	0.00571064		0.00573	0.00405	0.00764	2.19	0.281143		0.00491	0.00240512	0.00741488		0.00601	0.003168	0.008852		0.00458	0.0018752	0.0072848
GCHFR	P30047	OID30631	6	134081201	136114363		0.00216713	0.00113307	0.00336588		0.00316	0.00196	0.00453	2.22	0.294462		0.003098	0.00111644	0.00507956		0.0035	0.0008148	0.0061852		0.0028	0.0001932	0.0054068
GCHFR	P30047	OID30631	15	39440594	42457193		0.00735001	0.00538257	0.00957886		0.00937	0.00716	0.0118	2.92	0.254242		0.010524	0.00653344	0.0145146		0.0134	0.0095388	0.0172612		0.0104	0.006774	0.014026
GSTA3	Q16772	OID21242	6	51731718	53945188		0.052001	0.0466989	0.0574379		0.0582	0.0524	0.0638	3.23	0.252112		0.03513	0.0275977	0.0426623		0.0671	0.060632	0.073568		0.0592	0.0530456	0.0653544
GSTA3	Q16772	OID21242	9	113396217	115410027		0.00146575	0.000682057	0.00243183		0.0016	0.000776	0.00261	1.41	0.451123		0.001706	0.00011056	0.00330144		0.00056	-0.0020076	0.0031276		0.00133	-0.001316	0.003976
GSTA3	Q16772	OID21242	14	93371805	95378610		0.00212006	0.00115411	0.00337249		0.00218	0.0012	0.00341	1.32	0.0419552		0.003755	0.00139516	0.00611484		0.00266	-0.0003192	0.0056392		0.00339	0.000352	0.006428
GSTA3	Q16772	OID21242	22	42928847	44999845		0.00358162	0.00225291	0.00501169		0.00361	0.00228	0.00518	1.21	0.210553		0.004027	0.0015672	0.0064868		0.00293	-0.0003628	0.0062228		0.00286	-0.0004132	0.0061332
TSPAN15	O95858	OID30095	10	68508078	70528661		0.00169794	0.000827778	0.00284836		0.0019	0.000982	0.00307	1.55	0.416582		0.003222	0.00101896	0.00542504		0.00244	-0.0004216	0.0053016		0.0026	-0.0002812	0.0054812
MDGA1	Q8NFP4	OID20951	6	35986246	40757053		0.617239	0.605346	0.629312		0.677	0.666	0.688	19	0.198245		0.684193	0.663819	0.704567		0.77	0.759808	0.780192		0.504	0.491809	0.516191
MDGA1	Q8NFP4	OID20951	8	8320222	10334913		0.000582072	0.000143473	0.00119842		0.000619	0.000159	0.00128	1.17	0.120206		0.00032	-0.00066784	0.00130784		-0.00109	-0.0034812	0.0013012		0.000227	-0.002321	0.002775
MDGA1	Q8NFP4	OID20951	11	125254940	127421126		0.00261656	0.00148819	0.00388422		0.00458	0.00312	0.00634	2.85	0.249702		0.005036	0.0024488	0.0076232		0.00478	0.0017812	0.0077788		0.00371	0.0008092	0.0066108
MDGA1	Q8NFP4	OID20951	17	6085977	8308464		0.000758871	0.000249007	0.00151772		0.000863	0.000294	0.00166	1.35	0.216818		0.002958	0.00070596	0.00521004		0.00462	0.0013468	0.0078932		0.00169	-0.0013284	0.0047084
MDGA1	Q8NFP4	OID20951	17	68085137	70428367		0.000914223	0.000314371	0.00166666		0.000958	0.000358	0.00175	1.25	0.0409649		0.001512	-0.00024416	0.00326816		0.004	0.0011384	0.0068616		0.000862	-0.001686	0.00341
MDGA1	Q8NFP4	OID20951	22	38476122	40501158		0.00102642	0.000444943	0.00187071		0.00108	0.000439	0.00196	1.29	0.436676		0.001099	-0.0002142	0.0024122		0.00155	-0.0007432	0.0038432		0.000842	-0.0013532	0.0030372
EPCAM	P16422	OID20743	2	131387080	133439353		0.00325102	0.00199606	0.00467685		0.00331	0.00212	0.00482	1.3	0.306862		0.00441	0.00201488	0.00680512		0.00389	0.00144	0.00634		0.00378	0.0013496	0.0062104
EPCAM	P16422	OID20743	2	231692333	233889654		0.00240304	0.00137846	0.00365946		0.00244	0.00138	0.0037	1.23	0.33961		0.003111	0.00114904	0.00507296		0.00132	-0.001228	0.003868		0.00275	4.52e-05	0.0054548
EPCAM	P16422	OID20743	3	151175869	155370622		0.00171428	0.000863114	0.00277537		0.00332	0.00211	0.0048	2.3	0.179503		0.003777	0.00163864	0.00591536		0.00304	2e-06	0.006078		0.00459	0.0014148	0.0077652
EPCAM	P16422	OID20743	3	195228891	197278573		0.00168598	0.000853777	0.00276942		0.00173	0.000848	0.00275	1.27	0.444908		0.002494	0.00053596	0.00445204		0.00328	0.000536	0.006024		0.00244	-0.000206	0.005086
EPCAM	P16422	OID20743	5	131454924	133454924		0.000915639	0.000350788	0.00167905		0.000971	0.000366	0.00182	1.3	0.288382		0.001688	9.06e-05	0.0032854		0.00136	-0.0007176	0.0034376		0.00131	-0.0007676	0.0033876
EPCAM	P16422	OID20743	6	21130372	23130372		0.000996084	0.000385248	0.00184379		0.00106	0.000416	0.00195	1.3	0.415558		0.001703	-1.396e-05	0.00341996		0.00112	-0.0013104	0.0035504		0.000821	-0.0015702	0.0032122
EPCAM	P16422	OID20743	6	149652447	151784926		0.00231299	0.00132687	0.00358752		0.00245	0.00139	0.00371	1.48	0.0957599		0.004112	0.00166984	0.00655416		0.00572	0.0025448	0.0088952		0.00237	-0.000472	0.005212
EPCAM	P16422	OID20743	9	67337343	69698144		0.00178054	0.000866013	0.00298105		0.00203	0.00112	0.00318	1.62	0.117863		0.002289	0.00060732	0.00397068		0.00188	-0.0001976	0.0039576		0.00215	3.32e-05	0.0042668
EPCAM	P16422	OID20743	9	132205932	134474633		0.00781859	0.00584241	0.0100017		0.00916	0.00701	0.0114	2.26	0.129292		0.008094	0.00506776	0.0111202		0.00835	0.0046652	0.0120348		0.00782	0.0041744	0.0114656
EPCAM	P16422	OID20743	10	44383352	46755462		0.00344671	0.00213095	0.00497175		0.00349	0.00223	0.0049	1.28	0.230229		0.003524	0.0014464	0.0056016		0.00479	0.0023204	0.0072596		0.00345	0.0011372	0.0057628
EPCAM	P16422	OID20743	13	101727820	104225969		0.0167221	0.0135827	0.0199032		0.0274	0.0237	0.0314	4.64	0.110849		0.039585	0.0309218	0.0482482		0.0328	0.0278804	0.0377196		0.0115	0.0079328	0.0150672
EPCAM	P16422	OID20743	16	3332606	5448485		0.00145021	0.00068348	0.002436		0.00151	0.000722	0.00253	1.29	0.248802		0.002725	0.0006768	0.0047732		0.003	7.96e-05	0.0059204		0.00182	-0.0009828	0.0046228
EPCAM	P16422	OID20743	17	28586350	31970584		0.0135047	0.0108965	0.0162456		0.0157	0.0128	0.0188	3.11	0.282823		0.012276	0.00807376	0.0164782		0.0162	0.0124368	0.0199632		0.0152	0.0114956	0.0189044
EPCAM	P16422	OID20743	17	38234618	40666058		0.00170356	0.000833081	0.00275011		0.00177	0.000895	0.00285	1.29	0.23434		0.003277	0.00101124	0.00554276		0.00485	0.002008	0.007692		0.00139	-0.0010992	0.0038792
EPCAM	P16422	OID20743	18	56847710	58862838		0.0013275	0.000606894	0.00223421		0.00147	0.000692	0.00254	1.46	0.366248		0.001359	-0.00045792	0.00317592		0.00137	-0.0012368	0.0039768		0.000759	-0.0017694	0.0032874
EPCAM	P16422	OID20743	19	46857434	49874923		0.0283806	0.0244199	0.0324162		0.0299	0.0261	0.034	2.17	0.317369		0.014832	0.0108258	0.0188382		0.0332	0.0279668	0.0384332		0.0322	0.0270256	0.0373744
EPCAM	P16422	OID20743	20	61710120	63711183		0.000828879	0.000273151	0.00161223		0.00089	0.000313	0.00167	1.27	0.262368		0.002351	0.00013816	0.00456384		0.00277	-0.0004444	0.0059844		0.00215	-0.0010056	0.0053056
ATP6V1D	Q9Y5K8	OID21341	6	25500000	34000000		0.00215099	0.00117192	0.00334962		0.00223	0.00124	0.00344	1.29	0.164758		0.002565	0.00058932	0.00454068		-0.00903	-0.0184772	0.0004172		0.00436	-0.0053812	0.0141012
ITGB7	P26010	OID21393	1	42301467	45059004		0.0134701	0.0109132	0.0162276		0.0149	0.0122	0.0179	3.22	0.273397		0.011459	0.007539	0.015379		0.0225	0.018286	0.026714		0.0181	0.0141604	0.0220396
ITGB7	P26010	OID21393	1	109787385	111813313		0.00108014	0.000395763	0.00189325		0.00116	0.000459	0.00203	1.36	0.23156		0.002447	0.00047524	0.00441876		0.00243	-0.0001964	0.0050564		0.00217	-0.0004172	0.0047572
ITGB7	P26010	OID21393	2	61283253	63404537		0.00272555	0.0016068	0.00399955		0.00278	0.00164	0.00413	1.3	0.340756		0.002511	0.00072152	0.00430048		0.00193	-8.88e-05	0.0039488		0.0023	0.0002224	0.0043776
ITGB7	P26010	OID21393	2	133144088	135409338		0.0125352	0.00997952	0.0152249		0.0151	0.0124	0.0181	3.46	0.198418		0.01602	0.0110416	0.0209984		0.0199	0.0160192	0.0237808		0.0144	0.0109308	0.0178692
ITGB7	P26010	OID21393	3	168931831	171299797		0.00580827	0.00413238	0.00769468		0.0075	0.00564	0.00964	2.27	0.367573		0.008671	0.00492152	0.0124205		0.0093	0.005772	0.012828		0.00475	0.0015944	0.0079056
ITGB7	P26010	OID21393	3	185833183	188045863		0.00543545	0.00380359	0.00748355		0.0138	0.0111	0.0166	5.94	0.229002		0.013745	0.00968192	0.0178081		0.0154	0.0113428	0.0194572		0.0111	0.0073564	0.0148436
ITGB7	P26010	OID21393	7	5457870	7505988		0.00260291	0.00151632	0.00390596		0.00267	0.00157	0.004	1.33	0.250967		0.002696	0.00076148	0.00463052		0.00286	0.0002924	0.0054276		0.00278	0.000232	0.005328
ITGB7	P26010	OID21393	7	149806549	151815715		0.00163905	0.000774171	0.00269377		0.00168	0.000808	0.00267	1.23	0.41838		0.001589	-0.00017304	0.00335104		-0.00134	-0.0037508	0.0010708		0.00129	-0.0014148	0.0039948
ITGB7	P26010	OID21393	9	32118898	34180815		0.00192072	0.00101121	0.00305839		0.00203	0.00107	0.00318	1.4	0.278873		0.003249	0.001044	0.005454		0.00351	0.0010012	0.0060188		0.00255	0.0001588	0.0049412
ITGB7	P26010	OID21393	9	132257521	134474633		0.00357373	0.00232998	0.00506135		0.00361	0.0023	0.00509	1.22	0.181598		0.004288	0.00200068	0.00657532		0.00246	-0.0006956	0.0056156		0.00347	0.000236	0.006704
ITGB7	P26010	OID21393	11	125231716	127395260		0.00463852	0.00317228	0.00635635		0.00469	0.00316	0.00628	1.28	0.13196		0.006695	0.0035884	0.0098016		0.00715	0.0039748	0.0103252		0.00356	0.0006984	0.0064216
ITGB7	P26010	OID21393	12	52079514	54229613		0.00537783	0.00386866	0.00734044		0.00791	0.00598	0.0101	3.18	0.0977937		0.009326	0.00579604	0.012856		0.00986	0.00643	0.01329		0.00854	0.0052276	0.0118524
ITGB7	P26010	OID21393	12	110270654	113468611		0.00156902	0.000760848	0.00254202		0.0016	0.000781	0.00262	1.24	0.425305		0.002011	0.00041556	0.00360644		0.00294	0.0003724	0.0055076		0.00211	-0.0003596	0.0045796
ITGB7	P26010	OID21393	15	57456318	59500207		0.00212144	0.00114189	0.00333867		0.00223	0.00127	0.00342	1.4	0.112373		0.003981	0.00148592	0.00647608		0.00531	0.0022916	0.0083284		0.00295	0.0001472	0.0057528
ITGB7	P26010	OID21393	17	2527865	4803802		0.0652845	0.0600916	0.0713787		0.0914	0.085	0.0982	8.39	0.242447		0.055155	0.0455863	0.0647237		0.102	0.0943168	0.109683		0.0809	0.073844	0.087956
ITGB7	P26010	OID21393	17	5764083	8532506		0.0187411	0.0156648	0.0218712		0.0246	0.0211	0.0283	6.24	0.206516		0.02618	0.0202255	0.0321345		0.0351	0.02971	0.04049		0.0201	0.015494	0.024706
ITGB7	P26010	OID21393	17	80191371	82301025		0.00332432	0.00210817	0.00481292		0.00338	0.00212	0.00487	1.28	0.427089		0.003719	0.0015042	0.0059338		0.00309	0.0002284	0.0059516		0.00329	0.0004088	0.0061712
MOG	Q16653	OID21384	6	25500000	34000000		0.0221129	0.0187203	0.0256323		0.0414	0.0371	0.0463	8.52	0.154637		0.052277	0.0401956	0.0643584		0.161	0.148907	0.173093		0.0632	0.05242	0.07398
LTBP3	Q9NS15	OID21191	2	54767141	56888333		0.00112311	0.000468257	0.00202994		0.00117	0.000508	0.00213	1.26	0.217157		0.001699	9.18e-05	0.0033062		0.00177	-0.0005624	0.0041024		0.00112	-0.001134	0.003374
LTBP3	Q9NS15	OID21191	2	202198007	204302651		0.00131945	0.000559735	0.00227786		0.00135	0.000595	0.00233	1.21	0.411115		0.001325	2e-06	0.002648		0.00279	0.0005948	0.0049852		0.000788	-0.001123	0.002699
LTBP3	Q9NS15	OID21191	5	95865067	98038046		0.00175028	0.000873093	0.00281159		0.0018	0.000901	0.00293	1.26	0.397712		0.001882	0.0003434	0.0034206		0.00108	-0.0011152	0.0032752		0.0023	-3.24e-05	0.0046324
LTBP3	Q9NS15	OID21191	11	62576475	68737793		0.08902	0.0824757	0.0960965		0.131	0.123	0.139	6.29	0.120231		0.12733	0.110219	0.144441		0.156	0.146631	0.165369		0.0929	0.0850992	0.100701
LTBP3	Q9NS15	OID21191	14	93290606	95378610		0.00306996	0.00186485	0.00441501		0.00382	0.00249	0.00535	2.17	0.0460347		0.004015	0.00158852	0.00644148		0.00396	0.0008436	0.0070764		0.00319	0.000152	0.006228
LTBP3	Q9NS15	OID21191	16	71045758	73080103		0.000729138	0.000202301	0.00145749		0.00155	0.00076	0.00257	2.34	0.186396		0.002293	0.0003918	0.0041942		0.00404	0.0015704	0.0065096		0.00233	5.64e-05	0.0046036
LTBP3	Q9NS15	OID21191	17	64560066	67766155		0.034825	0.0304697	0.0394291		0.0348	0.0305	0.0395	1.15	0.0363669		0.034274	0.0271082	0.0414398		0.0367	0.0313884	0.0420116		0.0196	0.0152488	0.0239512
LTBP3	Q9NS15	OID21191	19	40225270	42320115		0.00627326	0.0046071	0.00823698		0.00632	0.00456	0.00839	1.29	0.166112		0.006956	0.00356912	0.0103429		0.00696	0.0038632	0.0100568		0.00459	0.0017088	0.0074712
CXCL13	O43927	OID21024	6	25500000	34000000		0.00112796	0.000460173	0.00201127		0.00273	0.00163	0.00405	2.87	0.252744		0.004348	0.0017118	0.0069842		0.0132	0.0034	0.023		0.00685	-0.0028324	0.0165324
PPP1R14D	Q9NXH3	OID30997	15	39545673	41834275		0.00201068	0.00109168	0.00322342		0.00227	0.00128	0.00355	1.64	0.315866		0.001938	0.00049936	0.00337664		0.0017	-0.0006324	0.0040324		0.00178	-0.000572	0.004132
ECM1	Q16610	OID30736	6	25500000	34000000		0.000391233	6.64736e-05	0.000923275		0.000455	9.91e-05	0.00101	1.1	0.22535		0.00159	-0.00016224	0.00334224		0.002	-0.0078392	0.0118392		0.0025	-0.0073392	0.0123392
GOLGA3	Q08378	OID31026	1	246783562	248918053		0.0158804	0.0128374	0.0191247		0.0159	0.0131	0.0189	1.22	0.317391		0.018796	0.0131081	0.0244839		0.0165	0.012678	0.020322		0.0111	0.0076896	0.0145104
GOLGA3	Q08378	OID31026	3	55814971	57908042		0.00480215	0.00329415	0.00649696		0.00482	0.00333	0.00659	1.19	0.372121		0.004705	0.00205312	0.00735688		0.0052	0.0026128	0.0077872		0.00351	0.0011188	0.0059012
GOLGA3	Q08378	OID31026	7	105718770	107733272		0.00161942	0.000811302	0.00270873		0.00174	0.000883	0.00277	1.4	0.409061		0.002379	0.00052484	0.00423316		0.00245	-7.84e-05	0.0049784		0.00143	-0.0010004	0.0038604
GOLGA3	Q08378	OID31026	12	131742600	134224633		0.00417843	0.00277457	0.00582146		0.0112	0.00885	0.0138	3.87	0.143821		0.011479	0.00725128	0.0157067		0.0116	0.0083072	0.0148928		0.0101	0.0069248	0.0132752
SEZ6L2	Q6UXD5	OID21289	6	25500000	34000000		0.00236163	0.00134376	0.00359546		0.0042	0.0028	0.00582	2.96	0.256648		0.006488	0.00316188	0.00981412		0.0252	0.0150276	0.0353724		0.0153	0.0053236	0.0252764
CTF1	Q16619	OID20061	7	105718770	107733272		0.0014711	0.000696428	0.00246178		0.00153	0.000728	0.00254	1.27	0.410146		0.001551	-1.308e-05	0.00311508		-0.00116	-0.003316	0.000996		0.000689	-0.0017022	0.0030802
CTF1	Q16619	OID20061	12	53332691	55332691		0.00141564	0.000673502	0.00245982		0.00147	0.000674	0.00248	1.3	0.39598		0.002452	0.00049592	0.00440808		0.00224	-0.0001904	0.0046704		0.00157	-0.000782	0.003922
CTF1	Q16619	OID20061	16	29960489	31989405		0.00130836	0.000560082	0.00228029		0.00132	0.000573	0.00229	1.17	0.348455		0.000954	-0.0001338	0.0020418		0.00089	-0.00103668	0.00281668		0.000614	-0.00127152	0.00249952
ENSA	O43768	OID31355	1	149635311	151635311		0.00125285	0.000530122	0.00221309		0.00181	0.000951	0.00289	2.2	0.105733		0.003996	0.00143428	0.00655772		0.00253	0.000374	0.004686		0.00287	0.0006748	0.0050652
ENSA	O43768	OID31355	3	55815721	57815721		0.00226172	0.00124189	0.00345007		0.00235	0.00133	0.00354	1.37	0.347368		0.002854	0.00081364	0.00489436		0.00357	0.0011788	0.0059612		0.00257	0.0002964	0.0048436
[truncated: 12,250 more rows]
